# Supplementary material for: Chloroplast Electron Chain, ROS Production, and Redox Homeostasis Are Modulated by COS-OGA Elicitation in Tomato (Solanum lycopersicum) Leaves
Source: Front Plant Sci. 2020 Dec 14;11:597589. doi: 10.3389/fpls.2020.597589 (PMC7768011; doi:10.3389/fpls.2020.597589)
Supplement: Supplementary file 2 [file Table_2.XLS]

## Sheet: Slyc_ITAG2.3
Supplementary Table 1. Modified MapMan Mapping file. Gene classification in MapMan bins was compared to the functionnal annotations found on Plaza platform (Dicot 4.5, VIB, https://bioinformatics.psb.ugent.be/plaza/versions/plaza_v4_5_dicots/). Genes that have been moved to another bin are highlighted in yellow.
BINCODE	NAME	IDENTIFIER	DESCRIPTION	TYPE
0	control genes
1	PS	solyc03g034170.2	moderately similar to ( 300) AT5G38660 | Symbols: APE1 | APE1 (ACCLIMATION OF PHOTOSYNTHESIS TO ENVIRONMENT) | chr5:15473285-15475497 REVERSEmoderately similar to ( 315) loc_os08g27010 12008.m06714 protein APE1, putative, expressed genomic_reference:SL2.40ch03 gene_region:10147034-10152883 transcript_region:SL2.40ch03:10147034..10152883+ functional_description:"Uncharacterized conserved membrane …	T
1.1	PS.lightreaction
1.1.1	PS.lightreaction.photosystem II
1.1.1.1	PS.lightreaction.photosystem II.LHC-II	solyc10g006230.2	moderately similar to ( 402) AT3G61470 | Symbols: LHCA2 | LHCA2; chlorophyll binding | chr3:22745736-22747032 FORWARDmoderately similar to ( 479) CB12_PETHY Chlorophyll a-b binding protein, chloroplast precursor (LHCI type II CAB) - Petunia hybrida (Petunia)moderately similar to ( 405) loc_os07g38960 12007.m29236 protein chlorophyll a-b binding protein, chloroplast precursor, putative, expressedC…	T
1.1.1.1	PS.lightreaction.photosystem II.LHC-II	solyc02g070980.1	moderately similar to ( 432) AT2G34430 | Symbols: LHB1B1, LHCB1.4 | LHB1B1; chlorophyll binding | chr2:14524818-14525618 FORWARDmoderately similar to ( 471) CB22_TOBAC Chlorophyll a-b binding protein 21, chloroplast precursor (LHCII type I CAB-21) (LHCP) - Nicotiana tabacum (Common tobacco)moderately similar to ( 422) loc_os01g52240 12001.m11398 protein chlorophyll a-b binding protein 2, chloropl…	T
1.1.1.1	PS.lightreaction.photosystem II.LHC-II	solyc12g011450.1	moderately similar to ( 461) AT5G54270 | Symbols: LHCB3, LHCB3*1 | LHCB3 (LIGHT-HARVESTING CHLOROPHYLL B-BINDING PROTEIN 3); structural molecule | chr5:22038424-22039383 FORWARDmoderately similar to ( 453) CB23_HORVU Chlorophyll a-b binding protein of LHCII type III, chloroplast precursor (CAB) - Hordeum vulgare (Barley)moderately similar to ( 454) loc_os07g37550 12007.m079717 protein chlorophyll…	T
1.1.1.1	PS.lightreaction.photosystem II.LHC-II	solyc01g105050.2	moderately similar to ( 375) AT1G15820 | Symbols: LHCB6, CP24 | LHCB6 (LIGHT HARVESTING COMPLEX PSII SUBUNIT 6); chlorophyll binding | chr1:5446685-5447676 REVERSEmoderately similar to ( 372) CB4_SPIOL Chlorophyll a-b binding protein CP24, chloroplast precursor - Spinacia oleracea (Spinach)moderately similar to ( 348) loc_os04g38410 12004.m08831 protein chlorophyll a-b binding protein CP24, chlor…	T
1.1.1.1	PS.lightreaction.photosystem II.LHC-II	solyc07g063600.2	moderately similar to ( 467) AT5G54270 | Symbols: LHCB3, LHCB3*1 | LHCB3 (LIGHT-HARVESTING CHLOROPHYLL B-BINDING PROTEIN 3); structural molecule | chr5:22038424-22039383 FORWARDmoderately similar to ( 445) CB23_HORVU Chlorophyll a-b binding protein of LHCII type III, chloroplast precursor (CAB) - Hordeum vulgare (Barley)moderately similar to ( 452) loc_os07g37550 12007.m079717 protein chlorophyll…	T
1.1.1.1	PS.lightreaction.photosystem II.LHC-II	solyc08g067320.1	weakly similar to ( 153) AT2G34430 | Symbols: LHB1B1, LHCB1.4 | LHB1B1; chlorophyll binding | chr2:14524818-14525618 FORWARDweakly similar to ( 169) CB22_HORVU Chlorophyll a-b binding protein 2, chloroplast precursor (LHCII type I CAB-2) (LHCP) - Hordeum vulgare (Barley)weakly similar to ( 165) loc_os01g52240 12001.m11398 protein chlorophyll a-b binding protein 2, chloroplast precursor, putative,…	T
1.1.1.1	PS.lightreaction.photosystem II.LHC-II	solyc05g056050.2	moderately similar to ( 352) AT3G54890 | Symbols: LHCA1 | LHCA1; chlorophyll binding | chr3:20339881-20340922 REVERSEweakly similar to ( 118) CB21_SINAL Chlorophyll a-b binding protein 1, chloroplast precursor (LHCII type I CAB-1) (LHCP) - Sinapis alba (White mustard) (Brassica hirta)moderately similar to ( 329) loc_os06g21590 12006.m32064 protein chlorophyll a-b binding protein 6A, chloroplast p…	T
1.1.1.1	PS.lightreaction.photosystem II.LHC-II	solyc06g069730.2	moderately similar to ( 434) AT3G47470 | Symbols: LHCA4, CAB4 | LHCA4 (LIGHT-HARVESTING CHLOROPHYLL-PROTEIN COMPLEX I SUBUNIT A4); chlorophyll binding | chr3:17493622-17494773 REVERSEmoderately similar to ( 226) CB12_PETHY Chlorophyll a-b binding protein, chloroplast precursor (LHCI type II CAB) - Petunia hybrida (Petunia)moderately similar to ( 385) loc_os08g33820 12008.m080044 protein chlorophy…	T
1.1.1.1	PS.lightreaction.photosystem II.LHC-II	solyc01g105030.2	moderately similar to ( 367) AT1G15820 | Symbols: LHCB6, CP24 | LHCB6 (LIGHT HARVESTING COMPLEX PSII SUBUNIT 6); chlorophyll binding | chr1:5446685-5447676 REVERSEmoderately similar to ( 364) CB4_SPIOL Chlorophyll a-b binding protein CP24, chloroplast precursor - Spinacia oleracea (Spinach)moderately similar to ( 348) loc_os04g38410 12004.m08831 protein chlorophyll a-b binding protein CP24, chlor…	T
1.1.1.1	PS.lightreaction.photosystem II.LHC-II	solyc03g005790.2	weakly similar to ( 120) AT2G34430 | Symbols: LHB1B1, LHCB1.4 | LHB1B1; chlorophyll binding | chr2:14524818-14525618 FORWARDweakly similar to ( 124) CB22_ORYSA Chlorophyll a-b binding protein 2, chloroplast precursor (LHCII type I CAB-2) (LHCP) - Oryza sativa (Rice)weakly similar to ( 124) loc_os01g52240 12001.m11398 protein chlorophyll a-b binding protein 2, chloroplast precursor, putative, expr…	T
1.1.1.1	PS.lightreaction.photosystem II.LHC-II	solyc02g070970.1	moderately similar to ( 444) AT2G34430 | Symbols: LHB1B1, LHCB1.4 | LHB1B1; chlorophyll binding | chr2:14524818-14525618 FORWARDmoderately similar to ( 483) CB22_TOBAC Chlorophyll a-b binding protein 21, chloroplast precursor (LHCII type I CAB-21) (LHCP) - Nicotiana tabacum (Common tobacco)moderately similar to ( 434) loc_os01g52240 12001.m11398 protein chlorophyll a-b binding protein 2, chloropl…	T
1.1.1.1	PS.lightreaction.photosystem II.LHC-II	solyc09g014520.2	moderately similar to ( 461) AT3G08940 | Symbols: LHCB4.2 | LHCB4.2 (light harvesting complex PSII); chlorophyll binding | chr3:2717717-2718665 FORWARDmoderately similar to ( 242) CB29_CHLRE Chlorophyll a-b binding protein CP29 - Chlamydomonas reinhardtiimoderately similar to ( 447) loc_os07g37240 12007.m29225 protein expressed proteinChloroa_b-bind genomic_reference:SL2.40ch09 gene_region:614578…	T
1.1.1.1	PS.lightreaction.photosystem II.LHC-II	solyc05g056070.2	moderately similar to ( 394) AT3G54890 | Symbols: LHCA1 | LHCA1; chlorophyll binding | chr3:20339881-20340922 REVERSEweakly similar to ( 138) CB21_SINAL Chlorophyll a-b binding protein 1, chloroplast precursor (LHCII type I CAB-1) (LHCP) - Sinapis alba (White mustard) (Brassica hirta)moderately similar to ( 369) loc_os06g21590 12006.m32064 protein chlorophyll a-b binding protein 6A, chloroplast p…	T
1.1.1.1	PS.lightreaction.photosystem II.LHC-II	solyc02g071000.1	moderately similar to ( 439) AT2G34430 | Symbols: LHB1B1, LHCB1.4 | LHB1B1; chlorophyll binding | chr2:14524818-14525618 FORWARDmoderately similar to ( 483) CB22_TOBAC Chlorophyll a-b binding protein 21, chloroplast precursor (LHCII type I CAB-21) (LHCP) - Nicotiana tabacum (Common tobacco)moderately similar to ( 433) loc_os01g52240 12001.m11398 protein chlorophyll a-b binding protein 2, chloropl…	T
1.1.1.1	PS.lightreaction.photosystem II.LHC-II	solyc02g070940.1	moderately similar to ( 444) AT2G34430 | Symbols: LHB1B1, LHCB1.4 | LHB1B1; chlorophyll binding | chr2:14524818-14525618 FORWARDmoderately similar to ( 483) CB22_TOBAC Chlorophyll a-b binding protein 21, chloroplast precursor (LHCII type I CAB-21) (LHCP) - Nicotiana tabacum (Common tobacco)moderately similar to ( 434) loc_os01g52240 12001.m11398 protein chlorophyll a-b binding protein 2, chloropl…	T
1.1.1.1	PS.lightreaction.photosystem II.LHC-II	solyc03g005770.1	moderately similar to ( 442) AT1G29930 | Symbols: CAB1, AB140, CAB140, LHCB1.3 | CAB1 (CHLOROPHYLL A/B BINDING PROTEIN 1); chlorophyll binding | chr1:10478071-10478874 FORWARDmoderately similar to ( 482) CB21_TOBAC Chlorophyll a-b binding protein 16, chloroplast precursor (LHCII type I CAB-16) (LHCP) - Nicotiana tabacum (Common tobacco)moderately similar to ( 444) loc_os01g41710 12001.m42672 prot…	T
1.1.1.1	PS.lightreaction.photosystem II.LHC-II	solyc03g005780.1	moderately similar to ( 444) AT1G29930 | Symbols: CAB1, AB140, CAB140, LHCB1.3 | CAB1 (CHLOROPHYLL A/B BINDING PROTEIN 1); chlorophyll binding | chr1:10478071-10478874 FORWARDmoderately similar to ( 490) CB25_TOBAC Chlorophyll a-b binding protein 50, chloroplast precursor (LHCII type I CAB-50) (LHCP) - Nicotiana tabacum (Common tobacco)moderately similar to ( 442) loc_os01g41710 12001.m42672 prot…	T
1.1.1.1	PS.lightreaction.photosystem II.LHC-II	solyc04g082930.1	weakly similar to ( 103) AT1G76570 | Symbols: | chlorophyll A-B binding family protein | chr1:28729132-28730754 FORWARDweakly similar to ( 102) loc_os09g12540 12009.m04517 protein chlorophyll a-b binding protein, chloroplast precursor, putative, expressed evidence_code:10F0H0E0IEG genomic_reference:SL2.40ch04 gene_region:64004306-64004482 transcript_region:SL2.40ch04:64004306..64004482+ go_terms:…	T
1.1.1.1	PS.lightreaction.photosystem II.LHC-II	solyc02g071010.1	moderately similar to ( 444) AT2G34430 | Symbols: LHB1B1, LHCB1.4 | LHB1B1; chlorophyll binding | chr2:14524818-14525618 FORWARDmoderately similar to ( 483) CB22_TOBAC Chlorophyll a-b binding protein 21, chloroplast precursor (LHCII type I CAB-21) (LHCP) - Nicotiana tabacum (Common tobacco)moderately similar to ( 434) loc_os01g52240 12001.m11398 protein chlorophyll a-b binding protein 2, chloropl…	T
1.1.1.1	PS.lightreaction.photosystem II.LHC-II	solyc02g070950.1	moderately similar to ( 444) AT2G34430 | Symbols: LHB1B1, LHCB1.4 | LHB1B1; chlorophyll binding | chr2:14524818-14525618 FORWARDmoderately similar to ( 483) CB22_TOBAC Chlorophyll a-b binding protein 21, chloroplast precursor (LHCII type I CAB-21) (LHCP) - Nicotiana tabacum (Common tobacco)moderately similar to ( 434) loc_os01g52240 12001.m11398 protein chlorophyll a-b binding protein 2, chloropl…	T
1.1.1.1	PS.lightreaction.photosystem II.LHC-II	solyc03g005760.1	moderately similar to ( 440) AT1G29930 | Symbols: CAB1, AB140, CAB140, LHCB1.3 | CAB1 (CHLOROPHYLL A/B BINDING PROTEIN 1); chlorophyll binding | chr1:10478071-10478874 FORWARDmoderately similar to ( 479) CB21_TOBAC Chlorophyll a-b binding protein 16, chloroplast precursor (LHCII type I CAB-16) (LHCP) - Nicotiana tabacum (Common tobacco)moderately similar to ( 444) loc_os01g41710 12001.m42672 prot…	T
1.1.1.1	PS.lightreaction.photosystem II.LHC-II	solyc12g006140.1	moderately similar to ( 479) AT3G27690 | Symbols: LHCB2.4, LHCB2.3, LHCB2 | LHCB2.3; chlorophyll binding | chr3:10256002-10256921 FORWARDhighly similar to ( 513) CB23_TOBAC Chlorophyll a-b binding protein 36, chloroplast precursor (LHCII type I CAB-36) (LHCP) - Nicotiana tabacum (Common tobacco)moderately similar to ( 464) loc_os03g39610 12003.m35304 protein chlorophyll a-b binding protein, chlor…	T
1.1.1.1	PS.lightreaction.photosystem II.LHC-II	solyc02g070990.1	moderately similar to ( 446) AT2G34430 | Symbols: LHB1B1, LHCB1.4 | LHB1B1; chlorophyll binding | chr2:14524818-14525618 FORWARDmoderately similar to ( 483) CB22_TOBAC Chlorophyll a-b binding protein 21, chloroplast precursor (LHCII type I CAB-21) (LHCP) - Nicotiana tabacum (Common tobacco)moderately similar to ( 434) loc_os01g52240 12001.m11398 protein chlorophyll a-b binding protein 2, chloropl…	T
1.1.1.1	PS.lightreaction.photosystem II.LHC-II	solyc07g047850.2	moderately similar to ( 473) AT3G27690 | Symbols: LHCB2.4, LHCB2.3, LHCB2 | LHCB2.3; chlorophyll binding | chr3:10256002-10256921 FORWARDmoderately similar to ( 500) CB23_TOBAC Chlorophyll a-b binding protein 36, chloroplast precursor (LHCII type I CAB-36) (LHCP) - Nicotiana tabacum (Common tobacco)moderately similar to ( 469) loc_os03g39610 12003.m35304 protein chlorophyll a-b binding protein, c…	T
1.1.1.1	PS.lightreaction.photosystem II.LHC-II	solyc03g115900.2	moderately similar to ( 443) AT3G47470 | Symbols: LHCA4, CAB4 | LHCA4 (LIGHT-HARVESTING CHLOROPHYLL-PROTEIN COMPLEX I SUBUNIT A4); chlorophyll binding | chr3:17493622-17494773 REVERSEmoderately similar to ( 231) CB12_PETHY Chlorophyll a-b binding protein, chloroplast precursor (LHCI type II CAB) - Petunia hybrida (Petunia)moderately similar to ( 384) loc_os08g33820 12008.m080044 protein chlorophy…	T
1.1.1.1	PS.lightreaction.photosystem II.LHC-II	solyc04g082920.2	moderately similar to ( 310) AT1G76570 | Symbols: | chlorophyll A-B binding family protein | chr1:28729132-28730754 FORWARDweakly similar to ( 125) CB2_PHYPA Chlorophyll a-b binding protein, chloroplast precursor (LHCII type I CAB) (LHCP) - Physcomitrella patens (Moss)moderately similar to ( 259) loc_os09g12540 12009.m04517 protein chlorophyll a-b binding protein, chloroplast precursor, putative,…	T
1.1.1.1	PS.lightreaction.photosystem II.LHC-II	solyc12g009200.1	moderately similar to ( 399) AT1G19150 | Symbols: LHCA6, LHCA2*1 | LHCA6; chlorophyll binding | chr1:6612806-6613799 FORWARDmoderately similar to ( 313) CB12_PETHY Chlorophyll a-b binding protein, chloroplast precursor (LHCI type II CAB) - Petunia hybrida (Petunia)moderately similar to ( 350) loc_os09g26810 12009.m05833 protein chlorophyll a-b binding protein, chloroplast precursor, putative, exp…	T
1.1.1.1	PS.lightreaction.photosystem II.LHC-II	solyc08g067330.1	weakly similar to ( 133) AT1G29920 | Symbols: CAB2, AB165, LHCB1.1 | CAB2 (CHLOROPHYLL A/B-BINDING PROTEIN 2); chlorophyll binding | chr1:10475089-10475892 REVERSEweakly similar to ( 150) CB21_TOBAC Chlorophyll a-b binding protein 16, chloroplast precursor (LHCII type I CAB-16) (LHCP) - Nicotiana tabacum (Common tobacco)weakly similar to ( 134) loc_os01g41710 12001.m42672 protein chlorophyll a-b …	T
1.1.1.1	PS.lightreaction.photosystem II.LHC-II	solyc02g071030.1	moderately similar to ( 444) AT2G34430 | Symbols: LHB1B1, LHCB1.4 | LHB1B1; chlorophyll binding | chr2:14524818-14525618 FORWARDmoderately similar to ( 483) CB22_TOBAC Chlorophyll a-b binding protein 21, chloroplast precursor (LHCII type I CAB-21) (LHCP) - Nicotiana tabacum (Common tobacco)moderately similar to ( 434) loc_os01g52240 12001.m11398 protein chlorophyll a-b binding protein 2, chloropl…	T
1.1.1.1	PS.lightreaction.photosystem II.LHC-II	solyc10g007690.2	moderately similar to ( 417) AT1G61520 | Symbols: LHCA3 | LHCA3; chlorophyll binding | chr1:22700493-22701149 FORWARDweakly similar to ( 148) CB12_PETHY Chlorophyll a-b binding protein, chloroplast precursor (LHCI type II CAB) - Petunia hybrida (Petunia)moderately similar to ( 367) loc_os02g10390 12002.m33354 protein chlorophyll a-b binding protein 8, chloroplast precursor, putative, expressedChl…	T
1.1.1.1	PS.lightreaction.photosystem II.LHC-II	solyc07g022900.2	moderately similar to ( 273) AT1G45474 | Symbols: LHCA5 | LHCA5; pigment binding | chr1:17179353-17180439 FORWARDweakly similar to ( 129) CB12_PETHY Chlorophyll a-b binding protein, chloroplast precursor (LHCI type II CAB) - Petunia hybrida (Petunia)moderately similar to ( 247) loc_os02g52650 12002.m10295 protein chlorophyll a-b binding protein 4, chloroplast precursor, putative, expressedChloroa…	T
1.1.1.1	PS.lightreaction.photosystem II.LHC-II	solyc06g063370.2	moderately similar to ( 388) AT4G10340 | Symbols: LHCB5 | LHCB5 (LIGHT HARVESTING COMPLEX OF PHOTOSYSTEM II 5); chlorophyll binding | chr4:6408200-6409496 FORWARDweakly similar to ( 193) CB2B_PINSY Chlorophyll a-b binding protein type 2 member 1B, chloroplast precursor (Chlorophyll a-b binding protein type II 1B) (CAB) (LHCP) - Pinus sylvestris (Scots pine)moderately similar to ( 398) loc_os11g13…	T
1.1.1.1	PS.lightreaction.photosystem II.LHC-II	solyc12g011280.1	moderately similar to ( 410) AT1G61520 | Symbols: LHCA3 | LHCA3; chlorophyll binding | chr1:22700493-22701149 FORWARDweakly similar to ( 144) CB12_PETHY Chlorophyll a-b binding protein, chloroplast precursor (LHCI type II CAB) - Petunia hybrida (Petunia)moderately similar to ( 360) loc_os02g10390 12002.m33354 protein chlorophyll a-b binding protein 8, chloroplast precursor, putative, expressedChl…	T
1.1.1.2	PS.lightreaction.photosystem II.PSII polypeptide subunits	solyc04g064670.2	moderately similar to ( 341) AT1G77090 | Symbols: | thylakoid lumenal 29.8 kDa protein | chr1:28960576-28961875 REVERSEmoderately similar to ( 319) loc_os12g08830 12012.m26739 protein tat pathway signal sequence family protein, expressed genomic_reference:SL2.40ch04 gene_region:54939986-54941975 transcript_region:SL2.40ch04:54939986..54941975- go_terms:GO:0019898 functional_description:"Thylakoid…	T
1.1.1.2	PS.lightreaction.photosystem II.PSII polypeptide subunits	solyc07g062730.1	weakly similar to ( 152) AT3G15095 | Symbols: | unknown protein | chr3:5082830-5084050 FORWARDvery weakly similar to (91.3) loc_os06g24540 12006.m07105 protein expressed protein evidence_code:10F0H1E1IEG genomic_reference:SL2.40ch07 gene_region:62648976-62651117 transcript_region:SL2.40ch07:62648976..62651117+ functional_description:"Chloroplast protein HCF243 (AHRD V1 *-*- Q9LIM5_ARATH)"	T
1.1.1.2	PS.lightreaction.photosystem II.PSII polypeptide subunits	solyc09g016930.1	weakly similar to ( 112) ATCG00280 | Symbols: PSBC | chloroplast gene encoding a CP43 subunit of the photosystem II reaction center. promoter contains a blue-light responsive element. | chrC:33720-35141 FORWARDweakly similar to ( 112) PSBC_TOBAC Photosystem II 44 kDa reaction center protein (P6 protein) (CP43) - Nicotiana tabacum (Common tobacco)weakly similar to ( 108) loc_osp1g00180 11562.m0000…	T
1.1.1.2	PS.lightreaction.photosystem II.PSII polypeptide subunits	solyc07g032610.1	very weakly similar to (92.0) AT3G50820 | Symbols: PSBO2, PSBO-2, OEC33 | PSBO2 (PHOTOSYSTEM II SUBUNIT O-2); oxygen evolving/ poly(U) binding | chr3:18891008-18892311 REVERSEweakly similar to ( 104) PSBO_SOLTU Oxygen-evolving enhancer protein 1, chloroplast precursor (OEE1) (33 kDa subunit of oxygen evolving system of photosystem II) (OEC 33 kDa subunit) (33 kDa thylakoid membrane protein) - Sol…	T
1.1.1.2	PS.lightreaction.photosystem II.PSII polypeptide subunits	solyc12g039030.1	weakly similar to ( 102) ATCG00020 | Symbols: PSBA | Encodes chlorophyll binding protein D1, a part of the photosystem II reaction center core | chrC:383-1444 REVERSEweakly similar to ( 102) PSBA_MESVI Photosystem Q(B) protein (32 kDa thylakoid membrane protein) (Photosystem II protein D1) - Mesostigma virideweakly similar to ( 102) loc_os08g35420 12008.m07531 protein photosystem Q, putative, exp…	T
1.1.1.2	PS.lightreaction.photosystem II.PSII polypeptide subunits	solyc07g066310.2	weakly similar to ( 175) AT1G79040 | Symbols: PSBR | PSBR (photosystem II subunit R) | chr1:29736085-29736781 FORWARDmoderately similar to ( 211) PSBR_SOLTU Photosystem II 10 kDa polypeptide, chloroplast precursor (Light-inducible tissue-specific ST-LS1 protein) - Solanum tuberosum (Potato)weakly similar to ( 135) loc_os08g10020 12008.m26609 protein photosystem II 10 kDa polypeptide, chloroplast …	T
1.1.1.2	PS.lightreaction.photosystem II.PSII polypeptide subunits	solyc02g079950.2	moderately similar to ( 223) AT4G05180 | Symbols: PSBQ, PSBQ-2, PSII-Q | PSBQ-2; calcium ion binding | chr4:2672093-2673170 REVERSEmoderately similar to ( 223) PSBQ_SPIOL Oxygen-evolving enhancer protein 3, chloroplast precursor (OEE3) (16 kDa subunit of oxygen evolving system of photosystem II) (OEC 16 kDa subunit) - Spinacia oleracea (Spinach)weakly similar to ( 161) loc_os07g36080 12007.m07970…	T
1.1.1.2	PS.lightreaction.photosystem II.PSII polypeptide subunits	solyc00g230070.1	weakly similar to ( 168) ATCG00280 | Symbols: PSBC | chloroplast gene encoding a CP43 subunit of the photosystem II reaction center. promoter contains a blue-light responsive element. | chrC:33720-35141 FORWARDweakly similar to ( 168) PSBC_TOBAC Photosystem II 44 kDa reaction center protein (P6 protein) (CP43) - Nicotiana tabacum (Common tobacco)weakly similar to ( 163) loc_osp1g00180 11562.m0000…	T
1.1.1.2	PS.lightreaction.photosystem II.PSII polypeptide subunits	solyc12g017250.1	weakly similar to ( 108) AT1G79040 | Symbols: PSBR | PSBR (photosystem II subunit R) | chr1:29736085-29736781 FORWARDweakly similar to ( 122) PSBR_TOBAC Photosystem II 10 kDa polypeptide, chloroplast precursor (PII10) - Nicotiana tabacum (Common tobacco)weakly similar to ( 103) loc_os08g10020 12008.m26609 protein photosystem II 10 kDa polypeptide, chloroplast precursor, putative, expressedPsbR ev…	T
1.1.1.2	PS.lightreaction.photosystem II.PSII polypeptide subunits	solyc01g011480.1	weakly similar to ( 122) ATCG00280 | Symbols: PSBC | chloroplast gene encoding a CP43 subunit of the photosystem II reaction center. promoter contains a blue-light responsive element. | chrC:33720-35141 FORWARDweakly similar to ( 122) PSBC_WHEAT Photosystem II 44 kDa reaction center protein (P6 protein) (CP43) - Triticum aestivum (Wheat)weakly similar to ( 122) loc_osp1g00180 11562.m00007 protein…	T
1.1.1.2	PS.lightreaction.photosystem II.PSII polypeptide subunits	solyc02g011990.1	moderately similar to ( 292) ATCG00020 | Symbols: PSBA | Encodes chlorophyll binding protein D1, a part of the photosystem II reaction center core | chrC:383-1444 REVERSEmoderately similar to ( 295) PSBA_MARPO Photosystem Q(B) protein (32 kDa thylakoid membrane protein) (Photosystem II protein D1) - Marchantia polymorpha (Liverwort)moderately similar to ( 291) loc_os10g21200 12010.m05138 protein …	T
1.1.1.2	PS.lightreaction.photosystem II.PSII polypeptide subunits	solyc02g065400.2	moderately similar to ( 497) AT3G50820 | Symbols: PSBO2, PSBO-2, OEC33 | PSBO2 (PHOTOSYSTEM II SUBUNIT O-2); oxygen evolving/ poly(U) binding | chr3:18891008-18892311 REVERSEhighly similar to ( 559) PSBO_SOLTU Oxygen-evolving enhancer protein 1, chloroplast precursor (OEE1) (33 kDa subunit of oxygen evolving system of photosystem II) (OEC 33 kDa subunit) (33 kDa thylakoid membrane protein) - Sola…	T
1.1.1.2	PS.lightreaction.photosystem II.PSII polypeptide subunits	solyc01g007520.2	weakly similar to ( 123) ATCG00710 | Symbols: PSBH | Encodes a 8 kD phosphoprotein that is a component of the photosystem II oxygen evolving core. Its exact molecular function has not been determined but it may play a role in mediating electron transfer between the secondary quinone acceptors, QA and QB, associated with the acceptor side of PSII. | chrC:74485-74706 FORWARDweakly similar to ( 131)…	T
1.1.1.2	PS.lightreaction.photosystem II.PSII polypeptide subunits	solyc07g044860.2	moderately similar to ( 355) AT1G06680 | Symbols: PSBP-1, OEE2, PSII-P | PSBP-1 (PHOTOSYSTEM II SUBUNIT P-1); poly(U) binding | chr1:2048076-2049186 FORWARDmoderately similar to ( 419) PSBP_SOLTU Oxygen-evolving enhancer protein 2, chloroplast precursor (OEE2) (23 kDa subunit of oxygen evolving system of photosystem II) (OEC 23 kDa subunit) (23 kDa thylakoid membrane protein) - Solanum tuberosum …	T
1.1.1.2	PS.lightreaction.photosystem II.PSII polypeptide subunits	solyc10g045230.1	weakly similar to ( 101) ATCG00580 | Symbols: PSBE | PSII cytochrome b559. There have been many speculations about the function of Cyt b559, but the most favored at present is that it plays a protective role by acting as an electron acceptor or electron donor under conditions when electron flow through PSII is not optimized. | chrC:64071-64322 REVERSEweakly similar to ( 102) PSBE_GOSHI Cytochrome…	T
1.1.1.2	PS.lightreaction.photosystem II.PSII polypeptide subunits	solyc12g094720.1	moderately similar to ( 255) AT1G76450 | Symbols: | oxygen-evolving complex-related | chr1:28684618-28686109 FORWARDmoderately similar to ( 227) loc_os08g40160 12008.m07996 protein thylakoid lumen protein, chloroplast precursor, putative, expressed evidence_code:10F0H1E1IEG genomic_reference:SL2.40ch12 gene_region:63196567-63200218 transcript_region:SL2.40ch12:63196567..63200218+ functional_descr…	T
1.1.1.2	PS.lightreaction.photosystem II.PSII polypeptide subunits	solyc12g038080.1	weakly similar to ( 142) ATCG00280 | Symbols: PSBC | chloroplast gene encoding a CP43 subunit of the photosystem II reaction center. promoter contains a blue-light responsive element. | chrC:33720-35141 FORWARDweakly similar to ( 142) PSBC_TOBAC Photosystem II 44 kDa reaction center protein (P6 protein) (CP43) - Nicotiana tabacum (Common tobacco)weakly similar to ( 137) loc_osp1g00180 11562.m0000…	T
1.1.1.2	PS.lightreaction.photosystem II.PSII polypeptide subunits	solyc09g065910.1	very weakly similar to (89.0) AT2G30570 | Symbols: PSBW | PSBW (PHOTOSYSTEM II REACTION CENTER W) | chr2:13019326-13020053 REVERSEvery weakly similar to (91.7) PSBW_SPIOL Photosystem II reaction center W protein, chloroplast precursor (PSII 6.1 kDa protein) - Spinacia oleracea (Spinach)PsbW evidence_code:10F1H1E1IEG genomic_reference:SL2.40ch09 gene_region:59800474-59800686 transcript_region:SL2.…	T
1.1.1.2	PS.lightreaction.photosystem II.PSII polypeptide subunits	solyc03g013500.1	very weakly similar to (92.8) ATCG00020 | Symbols: PSBA | Encodes chlorophyll binding protein D1, a part of the photosystem II reaction center core | chrC:383-1444 REVERSEvery weakly similar to (94.4) PSBA_VIGUN Photosystem Q(B) protein (32 kDa thylakoid membrane protein) (Photosystem II protein D1) - Vigna unguiculata (Cowpea)very weakly similar to (92.8) loc_os08g35420 12008.m07531 protein phot…	T
1.1.1.2	PS.lightreaction.photosystem II.PSII polypeptide subunits	solyc10g077120.1	weakly similar to ( 115) AT1G67740 | Symbols: PSBY, YCF32 | PSBY | chr1:25394429-25394998 REVERSEweakly similar to ( 127) PSBY_SPIOL Photosystem II core complex proteins psbY, chloroplast precursor (L-arginine-metabolizing enzyme) (L-AME) [Contains: Photosystem II protein psbY-1 (psbY-A1); Photosystem II protein psbY-2 (psbY-A2)] - Spinacia oleracea (Spinach)very weakly similar to (89.7) loc_os08…	T
1.1.1.2	PS.lightreaction.photosystem II.PSII polypeptide subunits	solyc10g047410.1	moderately similar to ( 236) ATCG00280 | Symbols: PSBC | chloroplast gene encoding a CP43 subunit of the photosystem II reaction center. promoter contains a blue-light responsive element. | chrC:33720-35141 FORWARDmoderately similar to ( 239) PSBC_TOBAC Photosystem II 44 kDa reaction center protein (P6 protein) (CP43) - Nicotiana tabacum (Common tobacco)moderately similar to ( 238) loc_osp1g00180…	T
1.1.1.2	PS.lightreaction.photosystem II.PSII polypeptide subunits	solyc05g041230.1	weakly similar to ( 161) ATCG00280 | Symbols: PSBC | chloroplast gene encoding a CP43 subunit of the photosystem II reaction center. promoter contains a blue-light responsive element. | chrC:33720-35141 FORWARDweakly similar to ( 161) PSBC_TOBAC Photosystem II 44 kDa reaction center protein (P6 protein) (CP43) - Nicotiana tabacum (Common tobacco)weakly similar to ( 155) loc_osp1g00180 11562.m0000…	T
1.1.1.2	PS.lightreaction.photosystem II.PSII polypeptide subunits	solyc05g007780.2	weakly similar to ( 172) AT1G14150 | Symbols: | oxygen evolving enhancer 3 (PsbQ) family protein | chr1:4839885-4840632 FORWARDweakly similar to ( 158) loc_os02g36850 12002.m08772 protein oxygen evolving enhancer protein 3, putative, expressedPsbQ genomic_reference:SL2.40ch05 gene_region:2237416-2238373 transcript_region:SL2.40ch05:2237416..2238373+ go_terms:GO:0019898 functional_description:"Oxy…	T
1.1.1.2	PS.lightreaction.photosystem II.PSII polypeptide subunits	solyc12g027550.1	very weakly similar to (95.1) ATCG00280 | Symbols: PSBC | chloroplast gene encoding a CP43 subunit of the photosystem II reaction center. promoter contains a blue-light responsive element. | chrC:33720-35141 FORWARDvery weakly similar to (96.3) PSBC_TOBAC Photosystem II 44 kDa reaction center protein (P6 protein) (CP43) - Nicotiana tabacum (Common tobacco)very weakly similar to (90.9) loc_osp1g00…	T
1.1.1.2	PS.lightreaction.photosystem II.PSII polypeptide subunits	solyc01g050020.1	weakly similar to ( 114) ATCG00680 | Symbols: PSBB | encodes for CP47, subunit of the photosystem II reaction center. | chrC:72371-73897 FORWARDweakly similar to ( 114) PSBB_TOBAC Photosystem II P680 chlorophyll A apoprotein (CP-47 protein) - Nicotiana tabacum (Common tobacco)weakly similar to ( 110) loc_os08g15260 12008.m05649 protein photosystem II P680 chlorophyll A apoprotein, putative, expre…	T
1.1.1.2	PS.lightreaction.photosystem II.PSII polypeptide subunits	solyc10g061830.1	weakly similar to ( 106) ATCG00280 | Symbols: PSBC | chloroplast gene encoding a CP43 subunit of the photosystem II reaction center. promoter contains a blue-light responsive element. | chrC:33720-35141 FORWARDweakly similar to ( 112) PSBC_MARPO Photosystem II 44 kDa reaction center protein (P6 protein) (CP43) - Marchantia polymorpha (Liverwort)weakly similar to ( 112) loc_osp1g00180 11562.m00007…	T
1.1.1.2	PS.lightreaction.photosystem II.PSII polypeptide subunits	solyc11g008480.1	moderately similar to ( 317) AT3G05410 | Symbols: | calcium ion binding | chr3:1554783-1561456 FORWARDmoderately similar to ( 295) loc_os01g70820 12001.m13127 protein expressed protein evidence_code:10F0H1E1IEG genomic_reference:SL2.40ch11 gene_region:2664759-2666235 transcript_region:SL2.40ch11:2664759..2666235+ functional_description:"Photosystem II oxygen evolving complex protein PsbP (AHRD V1…	T
1.1.1.2	PS.lightreaction.photosystem II.PSII polypeptide subunits	solyc09g064500.2	moderately similar to ( 206) AT4G28660 | Symbols: PSB28 | PSB28 (PHOTOSYSTEM II REACTION CENTER PSB28 PROTEIN) | chr4:14150008-14150933 FORWARDmoderately similar to ( 212) loc_os01g71190 12001.m13162 protein photosystem II reaction center W protein, putative, expressedpsbW Psb28 genomic_reference:SL2.40ch09 gene_region:57371665-57373328 transcript_region:SL2.40ch09:57371665..57373328- go_terms:GO…	T
1.1.1.2	PS.lightreaction.photosystem II.PSII polypeptide subunits	solyc07g032620.1	weakly similar to ( 102) AT3G50820 | Symbols: PSBO2, PSBO-2, OEC33 | PSBO2 (PHOTOSYSTEM II SUBUNIT O-2); oxygen evolving/ poly(U) binding | chr3:18891008-18892311 REVERSEweakly similar to ( 124) PSBO_SOLTU Oxygen-evolving enhancer protein 1, chloroplast precursor (OEE1) (33 kDa subunit of oxygen evolving system of photosystem II) (OEC 33 kDa subunit) (33 kDa thylakoid membrane protein) - Solanum …	T
1.1.1.2	PS.lightreaction.photosystem II.PSII polypeptide subunits	solyc07g009000.1	weakly similar to ( 157) ATCG00280 | Symbols: PSBC | chloroplast gene encoding a CP43 subunit of the photosystem II reaction center. promoter contains a blue-light responsive element. | chrC:33720-35141 FORWARDweakly similar to ( 157) PSBC_TOBAC Photosystem II 44 kDa reaction center protein (P6 protein) (CP43) - Nicotiana tabacum (Common tobacco)weakly similar to ( 152) loc_osp1g00180 11562.m0000…	T
1.1.1.2	PS.lightreaction.photosystem II.PSII polypeptide subunits	solyc09g076030.2	weakly similar to ( 183) AT1G05385 | Symbols: | photosystem II 11 kDa protein-related | chr1:1582747-1583648 REVERSEweakly similar to ( 163) loc_os03g53640 12003.m10335 protein expressed protein genomic_reference:SL2.40ch09 gene_region:63211160-63214384 transcript_region:SL2.40ch09:63211160..63214384- functional_description:"Chromosome 04 contig 1 DNA sequence (AHRD V1 *-*- Q01AH6_OSTTA)"	T
1.1.1.2	PS.lightreaction.photosystem II.PSII polypeptide subunits	solyc07g008990.1	weakly similar to ( 116) ATCG00270 | Symbols: PSBD | PSII D2 protein | chrC:32711-33772 FORWARDweakly similar to ( 117) PSBD_WHEAT Photosystem II D2 protein (Photosystem Q(A) protein) (PSII D2 protein) - Triticum aestivum (Wheat)weakly similar to ( 118) loc_os01g58040 12001.m11951 protein photosystem II D2 protein, putative, expressedpsbD evidence_code:10F0H1E0IEG genomic_reference:SL2.40ch07 gen…	T
1.1.1.2	PS.lightreaction.photosystem II.PSII polypeptide subunits	solyc01g106090.2	moderately similar to ( 299) AT4G15510 | Symbols: | photosystem II reaction center PsbP family protein | chr4:8861351-8862529 FORWARDmoderately similar to ( 289) loc_os07g17390 12007.m06180 protein thylakoid lumenal 21.5 kDa protein, chloroplast precursor, putative, expressedPsbP genomic_reference:SL2.40ch01 gene_region:85840962-85843969 transcript_region:SL2.40ch01:85840962..85843969+ go_terms:G…	T
1.1.1.2	PS.lightreaction.photosystem II.PSII polypeptide subunits	solyc06g065490.2	moderately similar to ( 327) AT3G56650 | Symbols: | thylakoid lumenal 20 kDa protein | chr3:20984807-20985913 FORWARDmoderately similar to ( 311) loc_os01g59090 12001.m12048 protein expressed protein genomic_reference:SL2.40ch06 gene_region:37270445-37273099 transcript_region:SL2.40ch06:37270445..37273099- go_terms:GO:0019898 functional_description:"PsbP domain-containing protein 6, chloroplastic…	T
1.1.1.2	PS.lightreaction.photosystem II.PSII polypeptide subunits	solyc02g021290.1	very weakly similar to (83.6) ATCG00020 | Symbols: PSBA | Encodes chlorophyll binding protein D1, a part of the photosystem II reaction center core | chrC:383-1444 REVERSEvery weakly similar to (84.0) PSBA_MARPO Photosystem Q(B) protein (32 kDa thylakoid membrane protein) (Photosystem II protein D1) - Marchantia polymorpha (Liverwort)very weakly similar to (83.6) loc_os08g35420 12008.m07531 prote…	T
1.1.1.2	PS.lightreaction.photosystem II.PSII polypeptide subunits	solyc02g090030.2	moderately similar to ( 498) AT3G50820 | Symbols: PSBO2, PSBO-2, OEC33 | PSBO2 (PHOTOSYSTEM II SUBUNIT O-2); oxygen evolving/ poly(U) binding | chr3:18891008-18892311 REVERSEhighly similar to ( 597) PSBO_SOLTU Oxygen-evolving enhancer protein 1, chloroplast precursor (OEE1) (33 kDa subunit of oxygen evolving system of photosystem II) (OEC 33 kDa subunit) (33 kDa thylakoid membrane protein) - Sola…	T
1.1.1.2	PS.lightreaction.photosystem II.PSII polypeptide subunits	solyc06g084050.2	weakly similar to ( 124) AT2G30570 | Symbols: PSBW | PSBW (PHOTOSYSTEM II REACTION CENTER W) | chr2:13019326-13020053 REVERSEweakly similar to ( 113) PSBW_SPIOL Photosystem II reaction center W protein, chloroplast precursor (PSII 6.1 kDa protein) - Spinacia oleracea (Spinach)PsbW genomic_reference:SL2.40ch06 gene_region:45606674-45608051 transcript_region:SL2.40ch06:45606674..45608051+ go_terms:…	T
1.1.1.2	PS.lightreaction.photosystem II.PSII polypeptide subunits	solyc10g006530.2	very weakly similar to (82.4) AT3G01440 | Symbols: | oxygen evolving enhancer 3 (PsbQ) family protein | chr3:168478-169407 FORWARD genomic_reference:SL2.40ch10 gene_region:1096397-1098696 transcript_region:SL2.40ch10:1096397..1098696+ go_terms:GO:0019898 functional_description:"Oxygen evolving enhancer 3 family protein (AHRD V1 *-*- D7L9Q0_ARALY); contains Interpro domain(s) IPR008797 Photosystem…	T
1.1.1.2	PS.lightreaction.photosystem II.PSII polypeptide subunits	solyc10g017940.1	moderately similar to ( 293) ATCG00280 | Symbols: PSBC | chloroplast gene encoding a CP43 subunit of the photosystem II reaction center. promoter contains a blue-light responsive element. | chrC:33720-35141 FORWARDmoderately similar to ( 298) PSBC_LOTJA Photosystem II 44 kDa reaction center protein (P6 protein) (CP43) - Lotus japonicusmoderately similar to ( 280) loc_osp1g00180 11562.m00007 prote…	T
1.1.1.2	PS.lightreaction.photosystem II.PSII polypeptide subunits	solyc09g055950.1	moderately similar to ( 226) ATCG00270 | Symbols: PSBD | PSII D2 protein | chrC:32711-33772 FORWARDmoderately similar to ( 230) PSBD_ANTFO Photosystem II D2 protein (Photosystem Q(A) protein) (PSII D2 protein) - Anthoceros formosae (Hornwort)moderately similar to ( 228) loc_osp1g00170 11562.m00006 protein photosystem II protein D2psbD Photo_RC psbA evidence_code:10F0H1E0IEG genomic_reference:SL2.…	T
1.1.1.2	PS.lightreaction.photosystem II.PSII polypeptide subunits	solyc01g048590.1	weakly similar to ( 122) ATCG00020 | Symbols: PSBA | Encodes chlorophyll binding protein D1, a part of the photosystem II reaction center core | chrC:383-1444 REVERSEweakly similar to ( 122) PSBA_NEPOL Photosystem Q(B) protein (32 kDa thylakoid membrane protein) (Photosystem II protein D1) - Nephroselmis olivaceaweakly similar to ( 122) loc_os08g35420 12008.m07531 protein photosystem Q, putative,…	T
1.1.1.2	PS.lightreaction.photosystem II.PSII polypeptide subunits	solyc01g097530.1	weakly similar to ( 102) ATCG00020 | Symbols: PSBA | Encodes chlorophyll binding protein D1, a part of the photosystem II reaction center core | chrC:383-1444 REVERSEweakly similar to ( 102) PSBA_MARPO Photosystem Q(B) protein (32 kDa thylakoid membrane protein) (Photosystem II protein D1) - Marchantia polymorpha (Liverwort)weakly similar to ( 102) loc_os08g35420 12008.m07531 protein photosystem …	T
1.1.1.2	PS.lightreaction.photosystem II.PSII polypeptide subunits	solyc10g054420.1	moderately similar to ( 244) AT2G39470 | Symbols: PPL2 | PPL2 (PsbP-like protein 2); calcium ion binding | chr2:16476335-16477402 FORWARDmoderately similar to ( 220) loc_os03g17174 12003.m101683 protein calcium ion binding protein, putative, expressedPsbP evidence_code:10F1H1E1IEG genomic_reference:SL2.40ch10 gene_region:50836162-50837363 transcript_region:SL2.40ch10:50836162..50837363+ go_terms:…	T
1.1.1.2	PS.lightreaction.photosystem II.PSII polypeptide subunits	solyc09g011010.2	weakly similar to ( 113) AT5G02120 | Symbols: OHP | OHP (ONE HELIX PROTEIN) | chr5:419144-419633 FORWARDweakly similar to ( 119) loc_os05g22730 12005.m06569 protein expressed protein genomic_reference:SL2.40ch09 gene_region:4358267-4359595 transcript_region:SL2.40ch09:4358267..4359595+ functional_description:"One helix protein (AHRD V1 ***- Q84N30_IPONI)"	T
1.1.1.2	PS.lightreaction.photosystem II.PSII polypeptide subunits	solyc07g032640.1	weakly similar to ( 142) AT3G50820 | Symbols: PSBO2, PSBO-2, OEC33 | PSBO2 (PHOTOSYSTEM II SUBUNIT O-2); oxygen evolving/ poly(U) binding | chr3:18891008-18892311 REVERSEweakly similar to ( 179) PSBO_SOLTU Oxygen-evolving enhancer protein 1, chloroplast precursor (OEE1) (33 kDa subunit of oxygen evolving system of photosystem II) (OEC 33 kDa subunit) (33 kDa thylakoid membrane protein) - Solanum …	T
1.1.1.2	PS.lightreaction.photosystem II.PSII polypeptide subunits	solyc11g050770.1	very weakly similar to (80.9) PSBZ_PANGI Photosystem II reaction center protein Z (PSII-Z) - Panax ginseng (Korean ginseng)psbZ evidence_code:10F0H0E0IEG genomic_reference:SL2.40ch11 gene_region:41130598-41130843 transcript_region:SL2.40ch11:41130598..41130843- go_terms:GO:0009539 functional_description:"Photosystem II reaction center protein Z (AHRD V1 ***- Q5IHA1_9SOLN); contains Interpro domai…	T
1.1.1.2	PS.lightreaction.photosystem II.PSII polypeptide subunits	solyc01g044250.1	weakly similar to ( 129) ATCG00280 | Symbols: PSBC | chloroplast gene encoding a CP43 subunit of the photosystem II reaction center. promoter contains a blue-light responsive element. | chrC:33720-35141 FORWARDweakly similar to ( 131) PSBC_TOBAC Photosystem II 44 kDa reaction center protein (P6 protein) (CP43) - Nicotiana tabacum (Common tobacco)weakly similar to ( 124) loc_osp1g00180 11562.m0000…	T
1.1.1.2	PS.lightreaction.photosystem II.PSII polypeptide subunits	solyc01g087040.2	moderately similar to ( 229) loc_os08g39430 12008.m07924 protein thylakoid lumenal 19 kDa protein, chloroplast precursor, putative, expressed genomic_reference:SL2.40ch01 gene_region:73725748-73726716 transcript_region:SL2.40ch01:73725748..73726716+ functional_description:"Thylakoid lumenal 19 kDa protein, chloroplastic (AHRD V1 ***- TL19_ARATH); contains Interpro domain(s) IPR016123 Mog1/PsbP, a…	T
1.1.1.2	PS.lightreaction.photosystem II.PSII polypeptide subunits	solyc03g083570.2	very weakly similar to (96.3) AT5G51545 | Symbols: LPA2 | LPA2 (low psii accumulation2) | chr5:20936434-20937243 FORWARDvery weakly similar to (92.4) loc_os02g03250 12002.m05675 protein expressed protein genomic_reference:SL2.40ch03 gene_region:47072182-47074974 transcript_region:SL2.40ch03:47072182..47074974- functional_description:"Unknown Protein (AHRD V1)"	T
1.1.1.2	PS.lightreaction.photosystem II.PSII polypeptide subunits	solyc00g277510.1	weakly similar to ( 103) ATCG00020 | Symbols: PSBA | Encodes chlorophyll binding protein D1, a part of the photosystem II reaction center core | chrC:383-1444 REVERSEweakly similar to ( 103) PSBA_BRANA Photosystem Q(B) protein (32 kDa thylakoid membrane protein) (Photosystem II protein D1) (Triazine-resistance protein) - Brassica napus (Rape)weakly similar to ( 103) loc_os12g19580 12012.m73978 pr…	T
1.1.1.2	PS.lightreaction.photosystem II.PSII polypeptide subunits	solyc02g010610.1	weakly similar to ( 103) ATCG00020 | Symbols: PSBA | Encodes chlorophyll binding protein D1, a part of the photosystem II reaction center core | chrC:383-1444 REVERSEweakly similar to ( 103) PSBA_CHLVU Photosystem Q(B) protein (32 kDa thylakoid membrane protein) (Photosystem II protein D1) - Chlorella vulgaris (Green alga)weakly similar to ( 103) loc_os10g21200 12010.m05138 protein photosystem Q,…	T
1.1.1.2	PS.lightreaction.photosystem II.PSII polypeptide subunits	solyc07g054290.1	weakly similar to ( 164) AT1G03600 | Symbols: | photosystem II family protein | chr1:898916-899440 FORWARDweakly similar to ( 159) loc_os03g21560 12003.m07560 protein photosystem II 11 kD protein, putative, expressed evidence_code:10F0H1E1IEG genomic_reference:SL2.40ch07 gene_region:59964421-59965014 transcript_region:SL2.40ch07:59964421..59965014- functional_description:"Photosystem II family pr…	T
1.1.1.2	PS.lightreaction.photosystem II.PSII polypeptide subunits	solyc11g045260.1	weakly similar to ( 145) ATCG00280 | Symbols: PSBC | chloroplast gene encoding a CP43 subunit of the photosystem II reaction center. promoter contains a blue-light responsive element. | chrC:33720-35141 FORWARDweakly similar to ( 145) PSBC_SPIOL Photosystem II 44 kDa reaction center protein precursor (P6 protein) (CP43) - Spinacia oleracea (Spinach)weakly similar to ( 144) loc_osp1g00180 11562.m0…	T
1.1.1.2	PS.lightreaction.photosystem II.PSII polypeptide subunits	solyc00g230080.1	moderately similar to ( 203) ATCG00270 | Symbols: PSBD | PSII D2 protein | chrC:32711-33772 FORWARDmoderately similar to ( 204) PSBD_PEA Photosystem II D2 protein (Photosystem Q(A) protein) (PSII D2 protein) - Pisum sativum (Garden pea)moderately similar to ( 209) loc_os01g58040 12001.m11951 protein photosystem II D2 protein, putative, expressedpsbD evidence_code:10F0H1E0IEG genomic_reference:SL2…	T
1.1.1.2	PS.lightreaction.photosystem II.PSII polypeptide subunits	solyc05g016120.1	moderately similar to ( 238) ATCG00020 | Symbols: PSBA | Encodes chlorophyll binding protein D1, a part of the photosystem II reaction center core | chrC:383-1444 REVERSEmoderately similar to ( 238) PSBA_OENHO Photosystem Q(B) protein (32 kDa thylakoid membrane protein) (Photosystem II protein D1) (PSII D1 protein) - Oenothera hookeri (Hookers evening primrose)moderately similar to ( 253) loc_os1…	T
1.1.1.2	PS.lightreaction.photosystem II.PSII polypeptide subunits	solyc11g056340.1	weakly similar to ( 119) ATCG00020 | Symbols: PSBA | Encodes chlorophyll binding protein D1, a part of the photosystem II reaction center core | chrC:383-1444 REVERSEweakly similar to ( 120) PSBA_VICFA Photosystem Q(B) protein (32 kDa thylakoid membrane protein) (Photosystem II protein D1) - Vicia faba (Broad bean)weakly similar to ( 119) loc_os10g21200 12010.m05138 protein photosystem Q, putativ…	T
1.1.1.2	PS.lightreaction.photosystem II.PSII polypeptide subunits	solyc08g065370.1	weakly similar to ( 129) ATCG00270 | Symbols: PSBD | PSII D2 protein | chrC:32711-33772 FORWARDweakly similar to ( 130) PSBD_PEA Photosystem II D2 protein (Photosystem Q(A) protein) (PSII D2 protein) - Pisum sativum (Garden pea)weakly similar to ( 132) loc_os01g58040 12001.m11951 protein photosystem II D2 protein, putative, expressedpsbD evidence_code:10F0H1E0IEG genomic_reference:SL2.40ch08 gene…	T
1.1.1.2	PS.lightreaction.photosystem II.PSII polypeptide subunits	solyc00g005900.1	weakly similar to ( 103) AT3G50820 | Symbols: PSBO2, PSBO-2, OEC33 | PSBO2 (PHOTOSYSTEM II SUBUNIT O-2); oxygen evolving/ poly(U) binding | chr3:18891008-18892311 REVERSEweakly similar to ( 120) PSBO_SOLTU Oxygen-evolving enhancer protein 1, chloroplast precursor (OEE1) (33 kDa subunit of oxygen evolving system of photosystem II) (OEC 33 kDa subunit) (33 kDa thylakoid membrane protein) - Solanum …	T
1.1.1.2	PS.lightreaction.photosystem II.PSII polypeptide subunits	solyc10g018840.1	very weakly similar to (99.0) ATCG00280 | Symbols: PSBC | chloroplast gene encoding a CP43 subunit of the photosystem II reaction center. promoter contains a blue-light responsive element. | chrC:33720-35141 FORWARDvery weakly similar to (99.4) PSBC_SPIOL Photosystem II 44 kDa reaction center protein precursor (P6 protein) (CP43) - Spinacia oleracea (Spinach)very weakly similar to (98.2) loc_osp1…	T
1.1.1.2	PS.lightreaction.photosystem II.PSII polypeptide subunits	solyc09g031730.1	weakly similar to ( 120) ATCG00270 | Symbols: PSBD | PSII D2 protein | chrC:32711-33772 FORWARDweakly similar to ( 120) PSBD_PINTH Photosystem II D2 protein (Photosystem Q(A) protein) (PSII D2 protein) - Pinus thunbergii (Green pine) (Japanese black pine)weakly similar to ( 124) loc_os01g58040 12001.m11951 protein photosystem II D2 protein, putative, expressedpsbD evidence_code:10F0H1E0IEG genomi…	T
1.1.1.2	PS.lightreaction.photosystem II.PSII polypeptide subunits	solyc05g021190.1	weakly similar to ( 118) ATCG00270 | Symbols: PSBD | PSII D2 protein | chrC:32711-33772 FORWARDweakly similar to ( 120) PSBD_NEPOL Photosystem II D2 protein (Photosystem Q(A) protein) (PSII D2 protein) - Nephroselmis olivaceaweakly similar to ( 123) loc_os01g58040 12001.m11951 protein photosystem II D2 protein, putative, expressedpsbD evidence_code:10F0H1E0IEG genomic_reference:SL2.40ch05 gene_re…	T
1.1.1.2	PS.lightreaction.photosystem II.PSII polypeptide subunits	solyc08g067840.2	moderately similar to ( 332) AT5G11450 | Symbols: | oxygen-evolving complex-related | chr5:3654475-3656357 FORWARDmoderately similar to ( 314) loc_os01g43070 12001.m42679 protein expressed protein genomic_reference:SL2.40ch08 gene_region:54082270-54090382 transcript_region:SL2.40ch08:54082270..54090382+ go_terms:GO:0019898 functional_description:"PsbP domain-containing protein 5, chloroplastic (A…	T
1.1.1.2	PS.lightreaction.photosystem II.PSII polypeptide subunits	solyc03g114930.2	moderately similar to ( 259) AT3G55330 | Symbols: PPL1 | PPL1 (PsbP-like protein 1); calcium ion binding | chr3:20514031-20515275 REVERSEmoderately similar to ( 261) loc_os10g32348 12010.m22024 protein psbP family protein, expressedPsbP genomic_reference:SL2.40ch03 gene_region:58838128-58843252 transcript_region:SL2.40ch03:58838128..58843252+ go_terms:GO:0019898 functional_description:"Photosyste…	T
1.1.1.2	PS.lightreaction.photosystem II.PSII polypeptide subunits	solyc11g013780.1	very weakly similar to (99.0) ATCG00020 | Symbols: PSBA | Encodes chlorophyll binding protein D1, a part of the photosystem II reaction center core | chrC:383-1444 REVERSEvery weakly similar to (99.4) PSBA_NEPOL Photosystem Q(B) protein (32 kDa thylakoid membrane protein) (Photosystem II protein D1) - Nephroselmis olivaceavery weakly similar to (99.4) loc_os04g16730 12004.m06850 protein photosyst…	T
1.1.1.2	PS.lightreaction.photosystem II.PSII polypeptide subunits	solyc06g060340.2	moderately similar to ( 236) AT1G44575 | Symbols: NPQ4, PSBS | NPQ4 (NONPHOTOCHEMICAL QUENCHING); chlorophyll binding / xanthophyll binding | chr1:16871768-16872548 FORWARDmoderately similar to ( 256) PSBS_TOBAC Photosystem II 22 kDa protein, chloroplast precursor (CP22) - Nicotiana tabacum (Common tobacco)moderately similar to ( 241) loc_os04g59440 12004.m10820 protein photosystem II 22 kDa prot…	T
1.1.1.2	PS.lightreaction.photosystem II.PSII polypeptide subunits	solyc01g007500.2	highly similar to ( 994) ATCG00680 | Symbols: PSBB | encodes for CP47, subunit of the photosystem II reaction center. | chrC:72371-73897 FORWARDnearly identical (1001) PSBB_TOBAC Photosystem II P680 chlorophyll A apoprotein (CP-47 protein) - Nicotiana tabacum (Common tobacco)highly similar to ( 971) loc_osp1g00600 11562.m00051 protein photosystem II 47 kDa proteinpsbB PSII genomic_reference:SL2.4…	T
1.1.1.2	PS.lightreaction.photosystem II.PSII polypeptide subunits	solyc04g009420.2	moderately similar to ( 227) AT2G28605 | Symbols: | Encodes a PsbP domain-OEC23 like protein localized in thylakoid (peripheral-lumenal side). | chr2:12254911-12255689 FORWARDweakly similar to ( 110) loc_os04g35530 12004.m08642 protein expressed protein genomic_reference:SL2.40ch04 gene_region:2840496-2842762 transcript_region:SL2.40ch04:2840496..2842762- go_terms:GO:0019898 functional_descriptio…	T
1.1.1.3	PS.lightreaction.photosystem II.biogenesis
1.1.1.4	PS.lightreaction.photosystem II.LHC biogenesis
1.1.2	PS.lightreaction.photosystem I	solyc04g080110.2	weakly similar to ( 147) AT3G21740 | Symbols: APO4 | APO4 (ACCUMULATION OF PHOTOSYSTEM ONE 4) | chr3:7662542-7663638 REVERSEweakly similar to ( 144) loc_os04g53612 12004.m35056 protein expressed proteinDUF794 genomic_reference:SL2.40ch04 gene_region:61972152-61972870 transcript_region:SL2.40ch04:61972152..61972870+ functional_description:"APO protein 4, mitochondrial (AHRD V1 ***- APO4_ARATH); co…	T
1.1.2	PS.lightreaction.photosystem I	solyc04g080060.2	moderately similar to ( 375) AT3G21740 | Symbols: APO4 | APO4 (ACCUMULATION OF PHOTOSYSTEM ONE 4) | chr3:7662542-7663638 REVERSEmoderately similar to ( 366) loc_os04g53612 12004.m35056 protein expressed proteinDUF794 genomic_reference:SL2.40ch04 gene_region:61950021-61953775 transcript_region:SL2.40ch04:61950021..61953775+ functional_description:"APO protein 4, mitochondrial (AHRD V1 ***- APO4_AR…	T
1.1.2	PS.lightreaction.photosystem I	solyc09g009400.2	moderately similar to ( 319) AT5G61930 | Symbols: APO3 | APO3 (ACCUMULATION OF PHOTOSYSTEM ONE 3) | chr5:24866230-24867665 REVERSEmoderately similar to ( 288) loc_os02g50010 12002.m10035 protein APO2, putative, expressedDUF794 genomic_reference:SL2.40ch09 gene_region:2840443-2842868 transcript_region:SL2.40ch09:2840443..2842868- functional_description:"APO protein 1, chloroplastic (AHRD V1 ***- A…	T
1.1.2.1	PS.lightreaction.photosystem I.LHC-I	solyc04g071930.2	weakly similar to ( 173) AT1G34000 | Symbols: OHP2 | OHP2 (ONE-HELIX PROTEIN 2) | chr1:12358151-12358902 REVERSEweakly similar to ( 142) loc_os01g40710 12001.m10341 protein OHP2, putative, expressed genomic_reference:SL2.40ch04 gene_region:56538553-56540723 transcript_region:SL2.40ch04:56538553..56540723- functional_description:"One helix protein 2 (AHRD V1 **-- B9H7V8_POPTR)"	T
1.1.2.1	PS.lightreaction.photosystem I.LHC-I	solyc12g056620.1	weakly similar to ( 149) AT1G34000 | Symbols: OHP2 | OHP2 (ONE-HELIX PROTEIN 2) | chr1:12358151-12358902 REVERSEweakly similar to ( 142) loc_os01g40710 12001.m10341 protein OHP2, putative, expressed evidence_code:10F0H0E0IEG genomic_reference:SL2.40ch12 gene_region:47949241-47950974 transcript_region:SL2.40ch12:47949241..47950974- functional_description:"One-helix protein (AHRD V1 **-- A9Z0U6_IPO…	T
1.1.2.2	PS.lightreaction.photosystem I.PSI polypeptide subunits	solyc06g082940.2	moderately similar to ( 292) AT4G12800 | Symbols: PSAL | PSAL (photosystem I subunit L) | chr4:7521469-7522493 FORWARDmoderately similar to ( 283) PSAL_SPIOL Photosystem I reaction center subunit XI, chloroplast precursor (PSI-L) (PSI subunit V) - Spinacia oleracea (Spinach)moderately similar to ( 256) loc_os12g23200 12012.m26900 protein photosystem I reaction center subunit XI, chloroplast precu…	T
1.1.2.2	PS.lightreaction.photosystem I.PSI polypeptide subunits	solyc01g007360.2	moderately similar to ( 249) ATCG00520 | Symbols: YCF4 | Encodes a protein required for photosystem I assembly and stability. In cyanobacteria, loss of function mutation in this gene increases PSII/PSI ratio without any influence on photoautotrophic growth. | chrC:59772-60326 FORWARDmoderately similar to ( 283) YCF4_TOBAC Photosystem I assembly protein ycf4 - Nicotiana tabacum (Common tobacco)mod…	T
1.1.2.2	PS.lightreaction.photosystem I.PSI polypeptide subunits	solyc10g017890.1	moderately similar to ( 258) ATCG00350 | Symbols: PSAA | Encodes psaA protein comprising the reaction center for photosystem I along with psaB protein; hydrophobic protein encoded by the chloroplast genome. | chrC:39605-41857 REVERSEmoderately similar to ( 259) PSAA_TOBAC Photosystem I P700 chlorophyll a apoprotein A1 (PsaA) (PSI-A) - Nicotiana tabacum (Common tobacco)moderately similar to ( 247)…	T
1.1.2.2	PS.lightreaction.photosystem I.PSI polypeptide subunits	solyc07g021240.1	weakly similar to ( 200) ATCG00340 | Symbols: PSAB | Encodes the D1 subunit of photosystem I and II reaction centers. | chrC:37375-39579 REVERSEweakly similar to ( 200) PSAB_SACOF Photosystem I P700 chlorophyll a apoprotein A2 (PsaB) (PSI-B) - Saccharum officinarum (Sugarcane)weakly similar to ( 199) loc_osp1g00330 11562.m00022 protein photosystem I P700 apoprotein A2psaB PsaA_PsaB psaA evidence_…	T
1.1.2.2	PS.lightreaction.photosystem I.PSI polypeptide subunits	solyc08g013670.2	weakly similar to ( 190) AT5G64040 | Symbols: PSAN | PSAN; calmodulin binding | chr5:25628690-25629409 REVERSEweakly similar to ( 156) PSAN_MAIZE Photosystem I reaction center subunit N, chloroplast precursor (PSI-N) (Fragment) - Zea mays (Maize)weakly similar to ( 165) loc_os12g08770 12012.m04863 protein photosystem I reaction center subunit N, chloroplast precursor, putative, expressedPsaN geno…	T
1.1.2.2	PS.lightreaction.photosystem I.PSI polypeptide subunits	solyc12g032970.1	weakly similar to ( 132) ATCG00340 | Symbols: PSAB | Encodes the D1 subunit of photosystem I and II reaction centers. | chrC:37375-39579 REVERSEweakly similar to ( 134) PSAB_ATRBE Photosystem I P700 chlorophyll a apoprotein A2 (PsaB) (PSI-B) - Atropa belladonna (Belladonna) (Deadly nightshade)weakly similar to ( 131) loc_osp1g00330 11562.m00022 protein photosystem I P700 apoprotein A2psaB PsaA_Ps…	T
1.1.2.2	PS.lightreaction.photosystem I.PSI polypeptide subunits	solyc09g015340.1	moderately similar to ( 240) ATCG00350 | Symbols: PSAA | Encodes psaA protein comprising the reaction center for photosystem I along with psaB protein; hydrophobic protein encoded by the chloroplast genome. | chrC:39605-41857 REVERSEmoderately similar to ( 243) PSAA_TOBAC Photosystem I P700 chlorophyll a apoprotein A1 (PsaA) (PSI-A) - Nicotiana tabacum (Common tobacco)moderately similar to ( 237)…	T
1.1.2.2	PS.lightreaction.photosystem I.PSI polypeptide subunits	solyc06g009950.1	very weakly similar to (99.0) ATCG00340 | Symbols: PSAB | Encodes the D1 subunit of photosystem I and II reaction centers. | chrC:37375-39579 REVERSEvery weakly similar to (99.0) PSAB_ATRBE Photosystem I P700 chlorophyll a apoprotein A2 (PsaB) (PSI-B) - Atropa belladonna (Belladonna) (Deadly nightshade)very weakly similar to (96.7) loc_osp1g00330 11562.m00022 protein photosystem I P700 apoprotein…	T
1.1.2.2	PS.lightreaction.photosystem I.PSI polypeptide subunits	solyc06g054260.1	moderately similar to ( 261) AT1G03130 | Symbols: PSAD-2 | PSAD-2 (photosystem I subunit D-2) | chr1:753528-754142 REVERSEmoderately similar to ( 305) PSAD_NICSY Photosystem I reaction center subunit II, chloroplast precursor (Photosystem I 20 kDa subunit) (PSI-D) - Nicotiana sylvestris (Wood tobacco)moderately similar to ( 261) loc_os08g44680 12008.m08440 protein photosystem I reaction center su…	T
1.1.2.2	PS.lightreaction.photosystem I.PSI polypeptide subunits	solyc07g066150.1	weakly similar to ( 184) AT1G55670 | Symbols: PSAG | PSAG (PHOTOSYSTEM I SUBUNIT G) | chr1:20802874-20803356 REVERSEweakly similar to ( 187) PSAG_SPIOL Photosystem I reaction center subunit V, chloroplast precursor (PSI-G) (Photosystem I 9 kDa protein) - Spinacia oleracea (Spinach)weakly similar to ( 167) loc_os09g30340 12009.m06185 protein photosystem I reaction center subunit V, chloroplast pre…	T
1.1.2.2	PS.lightreaction.photosystem I.PSI polypeptide subunits	solyc06g074200.2	moderately similar to ( 204) AT1G08380 | Symbols: PSAO | PSAO (photosystem I subunit O) | chr1:2641004-2641739 REVERSEweakly similar to ( 168) loc_os04g33830 12004.m08478 protein 16kDa membrane protein, putative, expressed genomic_reference:SL2.40ch06 gene_region:42266515-42267823 transcript_region:SL2.40ch06:42266515..42267823- functional_description:"Sex-linked protein 9 (Fragment) (AHRD V1 ***…	T
1.1.2.2	PS.lightreaction.photosystem I.PSI polypeptide subunits	solyc10g017900.1	weakly similar to ( 176) ATCG00350 | Symbols: PSAA | Encodes psaA protein comprising the reaction center for photosystem I along with psaB protein; hydrophobic protein encoded by the chloroplast genome. | chrC:39605-41857 REVERSEweakly similar to ( 177) PSAA_PSINU Photosystem I P700 chlorophyll a apoprotein A1 (PsaA) (PSI-A) - Psilotum nudum (Whisk fern)weakly similar to ( 190) loc_os01g57974 120…	T
1.1.2.2	PS.lightreaction.photosystem I.PSI polypeptide subunits	solyc09g059640.1	weakly similar to ( 115) ATCG00340 | Symbols: PSAB | Encodes the D1 subunit of photosystem I and II reaction centers. | chrC:37375-39579 REVERSEweakly similar to ( 122) PSAB_ATRBE Photosystem I P700 chlorophyll a apoprotein A2 (PsaB) (PSI-B) - Atropa belladonna (Belladonna) (Deadly nightshade)weakly similar to ( 117) loc_osp1g00330 11562.m00022 protein photosystem I P700 apoprotein A2psaB PsaA_Ps…	T
1.1.2.2	PS.lightreaction.photosystem I.PSI polypeptide subunits	solyc09g015300.1	moderately similar to ( 214) ATCG00350 | Symbols: PSAA | Encodes psaA protein comprising the reaction center for photosystem I along with psaB protein; hydrophobic protein encoded by the chloroplast genome. | chrC:39605-41857 REVERSEmoderately similar to ( 217) PSAA_CALFE Photosystem I P700 chlorophyll a apoprotein A1 (PsaA) (PSI-A) - Calycanthus fertilis var. ferax (Calycanthus floridus var. gla…	T
1.1.2.2	PS.lightreaction.photosystem I.PSI polypeptide subunits	solyc06g083680.2	weakly similar to ( 110) AT2G20260 | Symbols: PSAE-2 | PSAE-2 (photosystem I subunit E-2); catalytic | chr2:8736780-8737644 FORWARDweakly similar to ( 154) PSAEA_NICSY Photosystem I reaction center subunit IV A, chloroplast precursor (PSI-E A) [Contains: Photosystem I reaction center subunit IV A isoform 2] - Nicotiana sylvestris (Wood tobacco)weakly similar to ( 103) loc_os07g25430 12007.m29150 …	T
1.1.2.2	PS.lightreaction.photosystem I.PSI polypeptide subunits	solyc02g036320.1	weakly similar to ( 102) ATCG00340 | Symbols: PSAB | Encodes the D1 subunit of photosystem I and II reaction centers. | chrC:37375-39579 REVERSEweakly similar to ( 102) PSAB_MAIZE Photosystem I P700 chlorophyll a apoprotein A2 (PsaB) (PSI-B) - Zea mays (Maize)weakly similar to ( 102) loc_osp1g00330 11562.m00022 protein photosystem I P700 apoprotein A2psaB PsaA_PsaB evidence_code:10F0H1E0IEG genom…	T
1.1.2.2	PS.lightreaction.photosystem I.PSI polypeptide subunits	solyc12g032980.1	weakly similar to ( 189) ATCG00340 | Symbols: PSAB | Encodes the D1 subunit of photosystem I and II reaction centers. | chrC:37375-39579 REVERSEmoderately similar to ( 206) PSAB_ATRBE Photosystem I P700 chlorophyll a apoprotein A2 (PsaB) (PSI-B) - Atropa belladonna (Belladonna) (Deadly nightshade)weakly similar to ( 192) loc_osp1g00330 11562.m00022 protein photosystem I P700 apoprotein A2psaB Psa…	T
1.1.2.2	PS.lightreaction.photosystem I.PSI polypeptide subunits	solyc03g120640.2	weakly similar to ( 158) AT3G16140 | Symbols: PSAH-1 | PSAH-1 (photosystem I subunit H-1) | chr3:5468670-5469415 REVERSEweakly similar to ( 159) PSAH_SPIOL Photosystem I reaction center subunit VI, chloroplast precursor (PSI-H) (Light-harvesting complex I 11 kDa protein) - Spinacia oleracea (Spinach)weakly similar to ( 137) loc_os05g48630 12005.m08934 protein expressed proteinPSI_PsaH genomic_ref…	T
1.1.2.2	PS.lightreaction.photosystem I.PSI polypeptide subunits	solyc10g005050.2	weakly similar to ( 159) AT2G46820 | Symbols: PTAC8, TMP14, PSAP, PSI-P | PSI-P (PHOTOSYSTEM I P SUBUNIT); DNA binding | chr2:19243729-19244870 FORWARDweakly similar to ( 130) loc_os10g39150 12010.m06686 protein thylakoid membrane phosphoprotein 14 kda, chloroplast precursor, putative, expressed genomic_reference:SL2.40ch10 gene_region:50241-52495 transcript_region:SL2.40ch10:50241..52495+ go_ter…	T
1.1.2.2	PS.lightreaction.photosystem I.PSI polypeptide subunits	solyc01g017300.1	weakly similar to ( 196) ATCG00350 | Symbols: PSAA | Encodes psaA protein comprising the reaction center for photosystem I along with psaB protein; hydrophobic protein encoded by the chloroplast genome. | chrC:39605-41857 REVERSEweakly similar to ( 197) PSAA_ATRBE Photosystem I P700 chlorophyll a apoprotein A1 (PsaA) (PSI-A) - Atropa belladonna (Belladonna) (Deadly nightshade)weakly similar to ( …	T
1.1.2.2	PS.lightreaction.photosystem I.PSI polypeptide subunits	solyc06g066640.2	weakly similar to ( 153) AT3G16140 | Symbols: PSAH-1 | PSAH-1 (photosystem I subunit H-1) | chr3:5468670-5469415 REVERSEweakly similar to ( 152) PSAH_BRARA Photosystem I reaction center subunit VI, chloroplast precursor (PSI-H) (Light-harvesting complex I 11 kDa protein) - Brassica rapa (Turnip)weakly similar to ( 134) loc_os05g48630 12005.m08934 protein expressed proteinPSI_PsaH genomic_referenc…	T
1.1.2.2	PS.lightreaction.photosystem I.PSI polypeptide subunits	solyc04g016170.1	weakly similar to ( 129) ATCG00340 | Symbols: PSAB | Encodes the D1 subunit of photosystem I and II reaction centers. | chrC:37375-39579 REVERSEweakly similar to ( 130) PSAB_OENHO Photosystem I P700 chlorophyll a apoprotein A2 (PsaB) (PSI-B) - Oenothera hookeri (Hookers evening primrose)weakly similar to ( 129) loc_osp1g00330 11562.m00022 protein photosystem I P700 apoprotein A2psaB PsaA_PsaB evi…	T
1.1.2.2	PS.lightreaction.photosystem I.PSI polypeptide subunits	solyc12g033000.1	weakly similar to ( 145) ATCG00340 | Symbols: PSAB | Encodes the D1 subunit of photosystem I and II reaction centers. | chrC:37375-39579 REVERSEweakly similar to ( 146) PSAB_SACOF Photosystem I P700 chlorophyll a apoprotein A2 (PsaB) (PSI-B) - Saccharum officinarum (Sugarcane)weakly similar to ( 146) loc_osp1g00330 11562.m00022 protein photosystem I P700 apoprotein A2psaB PsaA_PsaB ndhF evidence_…	T
1.1.2.2	PS.lightreaction.photosystem I.PSI polypeptide subunits	solyc09g015320.1	weakly similar to ( 170) ATCG00350 | Symbols: PSAA | Encodes psaA protein comprising the reaction center for photosystem I along with psaB protein; hydrophobic protein encoded by the chloroplast genome. | chrC:39605-41857 REVERSEweakly similar to ( 174) PSAA_PANGI Photosystem I P700 chlorophyll a apoprotein A1 (PsaA) (PSI-A) - Panax ginseng (Korean ginseng)weakly similar to ( 166) loc_osp1g00340 …	T
1.1.2.2	PS.lightreaction.photosystem I.PSI polypeptide subunits	solyc01g067760.1	very weakly similar to (85.5) ATCG00630 | Symbols: PSAJ | Encodes subunit J of photosystem I. | chrC:66929-67063 FORWARDvery weakly similar to (88.2) PSAJ_TOBAC Photosystem I reaction center subunit IX (PSI-J) - Nicotiana tabacum (Common tobacco)very weakly similar to (83.2) loc_osp1g00550 11562.m00046 protein photosystem I subunit IXpsaJ evidence_code:10F0H0E0IEG genomic_reference:SL2.40ch01 gen…	T
1.1.2.2	PS.lightreaction.photosystem I.PSI polypeptide subunits	solyc10g017910.1	weakly similar to ( 163) ATCG00340 | Symbols: PSAB | Encodes the D1 subunit of photosystem I and II reaction centers. | chrC:37375-39579 REVERSEweakly similar to ( 164) PSAB_ATRBE Photosystem I P700 chlorophyll a apoprotein A2 (PsaB) (PSI-B) - Atropa belladonna (Belladonna) (Deadly nightshade)weakly similar to ( 163) loc_osp1g00330 11562.m00022 protein photosystem I P700 apoprotein A2psaB PsaA_Ps…	T
1.1.2.2	PS.lightreaction.photosystem I.PSI polypeptide subunits	solyc02g020960.1	moderately similar to ( 312) ATCG00350 | Symbols: PSAA | Encodes psaA protein comprising the reaction center for photosystem I along with psaB protein; hydrophobic protein encoded by the chloroplast genome. | chrC:39605-41857 REVERSEmoderately similar to ( 315) PSAA_TOBAC Photosystem I P700 chlorophyll a apoprotein A1 (PsaA) (PSI-A) - Nicotiana tabacum (Common tobacco)moderately similar to ( 296)…	T
1.1.2.2	PS.lightreaction.photosystem I.PSI polypeptide subunits	solyc12g062610.1	weakly similar to ( 126) ATCG00340 | Symbols: PSAB | Encodes the D1 subunit of photosystem I and II reaction centers. | chrC:37375-39579 REVERSEweakly similar to ( 139) PSAB_MARPO Photosystem I P700 chlorophyll a apoprotein A2 (PsaB) (PSI-B) - Marchantia polymorpha (Liverwort)weakly similar to ( 126) loc_osp1g00330 11562.m00022 protein photosystem I P700 apoprotein A2psaB PsaA_PsaB evidence_code:…	T
1.1.2.2	PS.lightreaction.photosystem I.PSI polypeptide subunits	solyc01g017310.1	very weakly similar to (98.2) ATCG00350 | Symbols: PSAA | Encodes psaA protein comprising the reaction center for photosystem I along with psaB protein; hydrophobic protein encoded by the chloroplast genome. | chrC:39605-41857 REVERSEvery weakly similar to (98.2) PSAA_TOBAC Photosystem I P700 chlorophyll a apoprotein A1 (PsaA) (PSI-A) - Nicotiana tabacum (Common tobacco)very weakly similar to (91…	T
1.1.2.2	PS.lightreaction.photosystem I.PSI polypeptide subunits	solyc12g032960.1	weakly similar to ( 139) ATCG00350 | Symbols: PSAA | Encodes psaA protein comprising the reaction center for photosystem I along with psaB protein; hydrophobic protein encoded by the chloroplast genome. | chrC:39605-41857 REVERSEweakly similar to ( 139) PSAA_ATRBE Photosystem I P700 chlorophyll a apoprotein A1 (PsaA) (PSI-A) - Atropa belladonna (Belladonna) (Deadly nightshade)weakly similar to ( …	T
1.1.2.2	PS.lightreaction.photosystem I.PSI polypeptide subunits	solyc08g006930.2	weakly similar to ( 169) AT1G30380 | Symbols: PSAK | PSAK (photosystem I subunit K) | chr1:10722325-10723013 FORWARDweakly similar to ( 156) PSAK_MEDSA Photosystem I reaction center subunit psaK, chloroplast precursor (Photosystem I subunit X) (PSI-K) - Medicago sativa (Alfalfa)weakly similar to ( 125) loc_os07g05480 12007.m079603 protein photosystem I reaction center subunit psaK, chloroplast pr…	T
1.1.2.2	PS.lightreaction.photosystem I.PSI polypeptide subunits	solyc12g033060.1	moderately similar to ( 469) ATCG00340 | Symbols: PSAB | Encodes the D1 subunit of photosystem I and II reaction centers. | chrC:37375-39579 REVERSEmoderately similar to ( 471) PSAB_ANTMA Photosystem I P700 chlorophyll a apoprotein A2 (PsaB) (PSI-B) - Antirrhinum majus (Garden snapdragon)moderately similar to ( 466) loc_osp1g00330 11562.m00022 protein photosystem I P700 apoprotein A2psaB PsaA_Psa…	T
1.1.2.2	PS.lightreaction.photosystem I.PSI polypeptide subunits	solyc00g245200.1	very weakly similar to (96.7) ATCG00350 | Symbols: PSAA | Encodes psaA protein comprising the reaction center for photosystem I along with psaB protein; hydrophobic protein encoded by the chloroplast genome. | chrC:39605-41857 REVERSEvery weakly similar to (97.1) PSAA_WHEAT Photosystem I P700 chlorophyll a apoprotein A1 (PsaA) (PSI-A) - Triticum aestivum (Wheat)very weakly similar to (90.1) loc_o…	T
1.1.2.2	PS.lightreaction.photosystem I.PSI polypeptide subunits	solyc02g069450.2	moderately similar to ( 293) AT1G31330 | Symbols: PSAF | PSAF (photosystem I subunit F) | chr1:11215011-11215939 REVERSEmoderately similar to ( 287) PSAF_SPIOL Photosystem I reaction center subunit III, chloroplast precursor (Light-harvesting complex I 17 kDa protein) (PSI-F) - Spinacia oleracea (Spinach)moderately similar to ( 267) loc_os03g56670 12003.m34938 protein photosystem I reaction cente…	T
1.1.2.2	PS.lightreaction.photosystem I.PSI polypeptide subunits	solyc05g020010.1	weakly similar to ( 182) ATCG00340 | Symbols: PSAB | Encodes the D1 subunit of photosystem I and II reaction centers. | chrC:37375-39579 REVERSEweakly similar to ( 182) PSAB_ATRBE Photosystem I P700 chlorophyll a apoprotein A2 (PsaB) (PSI-B) - Atropa belladonna (Belladonna) (Deadly nightshade)weakly similar to ( 179) loc_osp1g00330 11562.m00022 protein photosystem I P700 apoprotein A2psaB PsaA_Ps…	T
1.1.2.2	PS.lightreaction.photosystem I.PSI polypeptide subunits	solyc12g035740.1	weakly similar to ( 159) ATCG00340 | Symbols: PSAB | Encodes the D1 subunit of photosystem I and II reaction centers. | chrC:37375-39579 REVERSEweakly similar to ( 162) PSAB_ATRBE Photosystem I P700 chlorophyll a apoprotein A2 (PsaB) (PSI-B) - Atropa belladonna (Belladonna) (Deadly nightshade)weakly similar to ( 156) loc_osp1g00330 11562.m00022 protein photosystem I P700 apoprotein A2psaB PsaA_Ps…	T
1.1.2.2	PS.lightreaction.photosystem I.PSI polypeptide subunits	solyc01g017320.1	weakly similar to ( 119) ATCG00350 | Symbols: PSAA | Encodes psaA protein comprising the reaction center for photosystem I along with psaB protein; hydrophobic protein encoded by the chloroplast genome. | chrC:39605-41857 REVERSEweakly similar to ( 120) PSAA_ATRBE Photosystem I P700 chlorophyll a apoprotein A1 (PsaA) (PSI-A) - Atropa belladonna (Belladonna) (Deadly nightshade)weakly similar to ( …	T
1.1.2.2	PS.lightreaction.photosystem I.PSI polypeptide subunits	solyc12g062590.1	weakly similar to ( 122) ATCG00340 | Symbols: PSAB | Encodes the D1 subunit of photosystem I and II reaction centers. | chrC:37375-39579 REVERSEweakly similar to ( 146) PSAB_PEA Photosystem I P700 chlorophyll a apoprotein A2 (PsaB) (PSI-B) - Pisum sativum (Garden pea)weakly similar to ( 122) loc_osp1g00330 11562.m00022 protein photosystem I P700 apoprotein A2psaB PsaA_PsaB evidence_code:10F0H1E0I…	T
1.1.2.2	PS.lightreaction.photosystem I.PSI polypeptide subunits	solyc07g021230.1	moderately similar to ( 287) ATCG00340 | Symbols: PSAB | Encodes the D1 subunit of photosystem I and II reaction centers. | chrC:37375-39579 REVERSEmoderately similar to ( 293) PSAB_PANGI Photosystem I P700 chlorophyll a apoprotein A2 (PsaB) (PSI-B) - Panax ginseng (Korean ginseng)moderately similar to ( 288) loc_osp1g00330 11562.m00022 protein photosystem I P700 apoprotein A2psaB PsaA_PsaB psaA …	T
1.1.2.2	PS.lightreaction.photosystem I.PSI polypeptide subunits	solyc12g062600.1	weakly similar to ( 179) ATCG00340 | Symbols: PSAB | Encodes the D1 subunit of photosystem I and II reaction centers. | chrC:37375-39579 REVERSEweakly similar to ( 179) PSAB_SACOF Photosystem I P700 chlorophyll a apoprotein A2 (PsaB) (PSI-B) - Saccharum officinarum (Sugarcane)weakly similar to ( 177) loc_osp1g00330 11562.m00022 protein photosystem I P700 apoprotein A2psaB PsaA_PsaB psaA evidence_…	T
1.1.2.2	PS.lightreaction.photosystem I.PSI polypeptide subunits	solyc12g035580.1	very weakly similar to (95.9) ATCG00340 | Symbols: PSAB | Encodes the D1 subunit of photosystem I and II reaction centers. | chrC:37375-39579 REVERSEvery weakly similar to (97.1) PSAB_PSINU Photosystem I P700 chlorophyll a apoprotein A2 (PsaB) (PSI-B) - Psilotum nudum (Whisk fern)very weakly similar to (96.3) loc_osp1g00330 11562.m00022 protein photosystem I P700 apoprotein A2psaB PsaA_PsaB evide…	T
1.1.2.2	PS.lightreaction.photosystem I.PSI polypeptide subunits	solyc01g017330.1	weakly similar to ( 197) ATCG00350 | Symbols: PSAA | Encodes psaA protein comprising the reaction center for photosystem I along with psaB protein; hydrophobic protein encoded by the chloroplast genome. | chrC:39605-41857 REVERSEmoderately similar to ( 201) PSAA_ATRBE Photosystem I P700 chlorophyll a apoprotein A1 (PsaA) (PSI-A) - Atropa belladonna (Belladonna) (Deadly nightshade)weakly similar t…	T
1.1.2.2	PS.lightreaction.photosystem I.PSI polypeptide subunits	solyc06g082950.2	moderately similar to ( 285) AT4G12800 | Symbols: PSAL | PSAL (photosystem I subunit L) | chr4:7521469-7522493 FORWARDmoderately similar to ( 278) PSAL_SPIOL Photosystem I reaction center subunit XI, chloroplast precursor (PSI-L) (PSI subunit V) - Spinacia oleracea (Spinach)moderately similar to ( 253) loc_os12g23200 12012.m26900 protein photosystem I reaction center subunit XI, chloroplast precu…	T
1.1.2.2	PS.lightreaction.photosystem I.PSI polypeptide subunits	solyc02g011760.1	very weakly similar to (82.4) ATCG01060 | Symbols: PSAC | Encodes the PsaC subunit of photosystem I. | chrC:117318-117563 REVERSEvery weakly similar to (82.4) PSAC_PEA Photosystem I iron-sulfur center (Photosystem I subunit VII) (9 kDa polypeptide) (PSI-C) (PsaC) - Pisum sativum (Garden pea) evidence_code:10F0H1E0IEG genomic_reference:SL2.40ch02 gene_region:4980902-4981746 transcript_region:SL2.4…	T
1.1.2.2	PS.lightreaction.photosystem I.PSI polypeptide subunits	solyc12g032990.1	weakly similar to ( 183) ATCG00340 | Symbols: PSAB | Encodes the D1 subunit of photosystem I and II reaction centers. | chrC:37375-39579 REVERSEweakly similar to ( 183) PSAB_MAIZE Photosystem I P700 chlorophyll a apoprotein A2 (PsaB) (PSI-B) - Zea mays (Maize)weakly similar to ( 183) loc_osp1g00330 11562.m00022 protein photosystem I P700 apoprotein A2psaB PsaA_PsaB psaA evidence_code:10F0H1E0IEG …	T
1.1.2.2	PS.lightreaction.photosystem I.PSI polypeptide subunits	solyc10g052740.1	weakly similar to ( 180) ATCG00350 | Symbols: PSAA | Encodes psaA protein comprising the reaction center for photosystem I along with psaB protein; hydrophobic protein encoded by the chloroplast genome. | chrC:39605-41857 REVERSEweakly similar to ( 181) PSAA_PEA Photosystem I P700 chlorophyll a apoprotein A1 (PsaA) (PSI-A) - Pisum sativum (Garden pea)weakly similar to ( 173) loc_osp1g00340 11562.…	T
1.1.2.2	PS.lightreaction.photosystem I.PSI polypeptide subunits	solyc06g009940.1	very weakly similar to ( 100) ATCG00350 | Symbols: PSAA | Encodes psaA protein comprising the reaction center for photosystem I along with psaB protein; hydrophobic protein encoded by the chloroplast genome. | chrC:39605-41857 REVERSEweakly similar to ( 101) PSAA_TOBAC Photosystem I P700 chlorophyll a apoprotein A1 (PsaA) (PSI-A) - Nicotiana tabacum (Common tobacco)very weakly similar to (96.3) l…	T
1.1.2.2	PS.lightreaction.photosystem I.PSI polypeptide subunits	solyc09g018800.1	weakly similar to ( 141) ATCG00350 | Symbols: PSAA | Encodes psaA protein comprising the reaction center for photosystem I along with psaB protein; hydrophobic protein encoded by the chloroplast genome. | chrC:39605-41857 REVERSEweakly similar to ( 142) PSAA_TOBAC Photosystem I P700 chlorophyll a apoprotein A1 (PsaA) (PSI-A) - Nicotiana tabacum (Common tobacco)weakly similar to ( 140) loc_osp1g00…	T
1.1.2.2	PS.lightreaction.photosystem I.PSI polypeptide subunits	solyc12g044280.1	weakly similar to ( 144) AT3G16140 | Symbols: PSAH-1 | PSAH-1 (photosystem I subunit H-1) | chr3:5468670-5469415 REVERSEweakly similar to ( 153) PSAH_SPIOL Photosystem I reaction center subunit VI, chloroplast precursor (PSI-H) (Light-harvesting complex I 11 kDa protein) - Spinacia oleracea (Spinach)weakly similar to ( 134) loc_os05g48630 12005.m08934 protein expressed proteinPSI_PsaH evidence_co…	T
1.1.2.2	PS.lightreaction.photosystem I.PSI polypeptide subunits	solyc01g018090.1	weakly similar to ( 112) ATCG00350 | Symbols: PSAA | Encodes psaA protein comprising the reaction center for photosystem I along with psaB protein; hydrophobic protein encoded by the chloroplast genome. | chrC:39605-41857 REVERSEweakly similar to ( 112) PSAA_WHEAT Photosystem I P700 chlorophyll a apoprotein A1 (PsaA) (PSI-A) - Triticum aestivum (Wheat)weakly similar to ( 105) loc_osp1g00340 11562…	T
1.1.2.2	PS.lightreaction.photosystem I.PSI polypeptide subunits	solyc12g033050.1	moderately similar to ( 219) ATCG00340 | Symbols: PSAB | Encodes the D1 subunit of photosystem I and II reaction centers. | chrC:37375-39579 REVERSEmoderately similar to ( 224) PSAB_ATRBE Photosystem I P700 chlorophyll a apoprotein A2 (PsaB) (PSI-B) - Atropa belladonna (Belladonna) (Deadly nightshade)moderately similar to ( 216) loc_osp1g00330 11562.m00022 protein photosystem I P700 apoprotein A2…	T
1.1.2.2	PS.lightreaction.photosystem I.PSI polypeptide subunits	solyc09g063130.2	weakly similar to ( 102) AT2G20260 | Symbols: PSAE-2 | PSAE-2 (photosystem I subunit E-2); catalytic | chr2:8736780-8737644 FORWARDweakly similar to ( 133) PSAEB_NICSY Photosystem I reaction center subunit IV B, chloroplast precursor (PSI-E B) [Contains: Photosystem I reaction center subunit IV B isoform 2] - Nicotiana sylvestris (Wood tobacco)very weakly similar to (97.4) loc_os07g25430 12007.m2…	T
1.1.2.2	PS.lightreaction.photosystem I.PSI polypeptide subunits	solyc09g015290.1	very weakly similar to (99.0) ATCG00350 | Symbols: PSAA | Encodes psaA protein comprising the reaction center for photosystem I along with psaB protein; hydrophobic protein encoded by the chloroplast genome. | chrC:39605-41857 REVERSEvery weakly similar to (99.4) PSAA_TOBAC Photosystem I P700 chlorophyll a apoprotein A1 (PsaA) (PSI-A) - Nicotiana tabacum (Common tobacco)very weakly similar to (99…	T
1.1.2.2	PS.lightreaction.photosystem I.PSI polypeptide subunits	solyc02g069460.2	moderately similar to ( 291) AT1G31330 | Symbols: PSAF | PSAF (photosystem I subunit F) | chr1:11215011-11215939 REVERSEmoderately similar to ( 286) PSAF_SPIOL Photosystem I reaction center subunit III, chloroplast precursor (Light-harvesting complex I 17 kDa protein) (PSI-F) - Spinacia oleracea (Spinach)moderately similar to ( 268) loc_os03g56670 12003.m34938 protein photosystem I reaction cente…	T
1.1.2.2	PS.lightreaction.photosystem I.PSI polypeptide subunits	solyc12g033040.1	moderately similar to ( 259) ATCG00350 | Symbols: PSAA | Encodes psaA protein comprising the reaction center for photosystem I along with psaB protein; hydrophobic protein encoded by the chloroplast genome. | chrC:39605-41857 REVERSEmoderately similar to ( 263) PSAA_SPIOL Photosystem I P700 chlorophyll a apoprotein A1 (PsaA) (PSI-A) - Spinacia oleracea (Spinach)moderately similar to ( 259) loc_os…	T
1.1.2.2	PS.lightreaction.photosystem I.PSI polypeptide subunits	solyc07g021250.1	weakly similar to ( 111) ATCG00340 | Symbols: PSAB | Encodes the D1 subunit of photosystem I and II reaction centers. | chrC:37375-39579 REVERSEweakly similar to ( 112) PSAB_SACOF Photosystem I P700 chlorophyll a apoprotein A2 (PsaB) (PSI-B) - Saccharum officinarum (Sugarcane)weakly similar to ( 112) loc_osp1g00330 11562.m00022 protein photosystem I P700 apoprotein A2psaB PsaA_PsaB evidence_code:…	T
1.1.2.3	PS.lightreaction.photosystem I.biogenesis
1.1.3	PS.lightreaction.cytochrome b6/f	solyc02g021000.2	weakly similar to ( 147) AT5G36120 | Symbols: CCB3 | CCB3 (COFACTOR ASSEMBLY, COMPLEX C (B6F),) | chr5:14198679-14199203 REVERSEweakly similar to ( 138) loc_os01g73540 12001.m13381 protein YGGT family protein, expressed genomic_reference:SL2.40ch02 gene_region:11977400-11978995 transcript_region:SL2.40ch02:11977400..11978995- go_terms:GO:0016020 functional_description:"YGGT family conserved hypot…	T
1.1.3.1	PS.lightreaction.cytochrome b6/f.iron sulfur subunit	solyc12g005630.1	moderately similar to ( 283) AT4G03280 | Symbols: PETC, PGR1 | PETC (PHOTOSYNTHETIC ELECTRON TRANSFER C); electron transporter, transferring electrons from cytochrome b6/f complex of photosystem II | chr4:1440462-1441717 FORWARDmoderately similar to ( 350) UCRIA_SOLTU Cytochrome b6-f complex iron-sulfur subunit, chloroplast precursor (EC 1.10.99.1) (Rieske iron-sulfur protein) (Plastohydroquinone…	T
1.1.3.2	PS.lightreaction.cytochrome b6/f.subunit 4 (PETD)	solyc05g014060.1	weakly similar to ( 142) ATCG00730 | Symbols: PETD | A chloroplast gene encoding subunit IV of the cytochrome b6/f complex | chrC:76481-77672 FORWARDweakly similar to ( 144) PETD_NYMAL Cytochrome b6-f complex subunit 4 (17 kDa polypeptide) - Nymphaea alba (White water-lily)weakly similar to ( 141) loc_osp1g00650 11562.m00056 protein cytochrome b6/f complex subunit IV petD cytochrome_b_C Cytochrom…	T
1.1.3.2	PS.lightreaction.cytochrome b6/f.subunit 4 (PETD)	solyc01g017430.1	weakly similar to ( 141) ATCG00730 | Symbols: PETD | A chloroplast gene encoding subunit IV of the cytochrome b6/f complex | chrC:76481-77672 FORWARDweakly similar to ( 142) PETD_NYMAL Cytochrome b6-f complex subunit 4 (17 kDa polypeptide) - Nymphaea alba (White water-lily)weakly similar to ( 158) loc_os01g57941 12001.m150407 protein cytochrome b6-f complex subunit 4, putative, expressedpetD evid…	T
1.1.3.2	PS.lightreaction.cytochrome b6/f.subunit 4 (PETD)	solyc03g122000.2	weakly similar to ( 194) ATCG00730 | Symbols: PETD | A chloroplast gene encoding subunit IV of the cytochrome b6/f complex | chrC:76481-77672 FORWARDweakly similar to ( 197) PETD_NYMAL Cytochrome b6-f complex subunit 4 (17 kDa polypeptide) - Nymphaea alba (White water-lily)weakly similar to ( 194) loc_os01g57941 12001.m150407 protein cytochrome b6-f complex subunit 4, putative, expressed petD cyt…	T
1.1.3.2	PS.lightreaction.cytochrome b6/f.subunit 4 (PETD)	solyc01g007540.2	moderately similar to ( 246) ATCG00730 | Symbols: PETD | A chloroplast gene encoding subunit IV of the cytochrome b6/f complex | chrC:76481-77672 FORWARDmoderately similar to ( 251) PETD_NYMAL Cytochrome b6-f complex subunit 4 (17 kDa polypeptide) - Nymphaea alba (White water-lily)moderately similar to ( 244) loc_os01g57941 12001.m150407 protein cytochrome b6-f complex subunit 4, putative, expres…	T
1.1.3.3	PS.lightreaction.cytochrome b6/f.cytochrome b6 (CYB6)	solyc01g007530.2	moderately similar to ( 394) ATCG00720 | Symbols: PETB | Encodes the cytochrome b(6) subunit of the cytochrome b6f complex. | chrC:74841-76292 FORWARDmoderately similar to ( 400) CYB6_ATRBE Cytochrome b6 - Atropa belladonna (Belladonna) (Deadly nightshade)moderately similar to ( 394) loc_osp1g00640 11562.m00055 protein cytochrome b6 petB PRK03735 Cytochrome_b_N Cytochrom_B_N QcrB genomic_referenc…	T
1.1.3.3	PS.lightreaction.cytochrome b6/f.cytochrome b6 (CYB6)	solyc07g032450.1	very weakly similar to (94.7) ATCG00720 | Symbols: PETB | Encodes the cytochrome b(6) subunit of the cytochrome b6f complex. | chrC:74841-76292 FORWARDvery weakly similar to (96.7) CYB6_PANGI Cytochrome b6 - Panax ginseng (Korean ginseng)very weakly similar to (92.4) loc_osp1g00640 11562.m00055 protein cytochrome b6petB evidence_code:10F0H1E0IEG genomic_reference:SL2.40ch07 gene_region:38730608-3…	T
1.1.3.3	PS.lightreaction.cytochrome b6/f.cytochrome b6 (CYB6)	solyc01g017740.1	weakly similar to ( 101) ATCG00720 | Symbols: PETB | Encodes the cytochrome b(6) subunit of the cytochrome b6f complex. | chrC:74841-76292 FORWARDweakly similar to ( 101) CYB6_OENHO Cytochrome b6 - Oenothera hookeri (Hookers evening primrose)weakly similar to ( 102) loc_osp1g00640 11562.m00055 protein cytochrome b6petB ndhH PRK07415 PRK03735 evidence_code:10F0H1E0IEG genomic_reference:SL2.40ch01 …	T
1.1.3.4	PS.lightreaction.cytochrome b6/f.apocytochrome f (CYF)	solyc01g007380.1	highly similar to ( 573) ATCG00540 | Symbols: PETA | Encodes cytochrome f apoprotein; involved in photosynthetic electron transport chain; encoded by the chloroplast genome and is transcriptionally repressed by a nuclear gene HCF2. | chrC:61657-62619 FORWARDhighly similar to ( 616) CYF_ATRBE Apocytochrome f precursor - Atropa belladonna (Belladonna) (Deadly nightshade)highly similar to ( 582) loc…	T
1.1.3.4	PS.lightreaction.cytochrome b6/f.apocytochrome f (CYF)	solyc10g045220.1	moderately similar to ( 449) ATCG00540 | Symbols: PETA | Encodes cytochrome f apoprotein; involved in photosynthetic electron transport chain; encoded by the chloroplast genome and is transcriptionally repressed by a nuclear gene HCF2. | chrC:61657-62619 FORWARDmoderately similar to ( 473) CYF_ATRBE Apocytochrome f precursor - Atropa belladonna (Belladonna) (Deadly nightshade)moderately similar t…	T
1.1.3.4	PS.lightreaction.cytochrome b6/f.apocytochrome f (CYF)	solyc05g023720.1	moderately similar to ( 266) ATCG00540 | Symbols: PETA | Encodes cytochrome f apoprotein; involved in photosynthetic electron transport chain; encoded by the chloroplast genome and is transcriptionally repressed by a nuclear gene HCF2. | chrC:61657-62619 FORWARDmoderately similar to ( 282) CYF_ATRBE Apocytochrome f precursor - Atropa belladonna (Belladonna) (Deadly nightshade)moderately similar t…	T
1.1.3.5	PS.lightreaction.cytb6/f.biogenesis
1.1.4	PS.lightreaction.ATP synthase	solyc07g055050.2	moderately similar to ( 319) AT2G31040 | Symbols: | ATP synthase protein I -related | chr2:13209094-13211012 REVERSEmoderately similar to ( 271) loc_os01g48300 12001.m43139 protein expressed protein genomic_reference:SL2.40ch07 gene_region:60505700-60510259 transcript_region:SL2.40ch07:60505700..60510259+ functional_description:"ATP synthase I-like protein (AHRD V1 **-- A8HNA8_CHLRE); contains In…	T
1.1.4	PS.lightreaction.ATP synthase	solyc07g027010.1	weakly similar to ( 117) AT2G07698 | Symbols: | ATP synthase alpha chain, mitochondrial, putative | chr2:3361474-3364028 FORWARDweakly similar to ( 123) ATPAM_HELAN ATP synthase subunit alpha, mitochondrial (EC 3.6.3.14) - Helianthus annuus (Common sunflower)weakly similar to ( 121) loc_osm1g00580 11706.m00050 protein ATP synthase F0 subunit 1 PRK09281 AtpA evidence_code:10F0H1E0IEG genomic_refer…	T
1.1.4	PS.lightreaction.ATP synthase	solyc12g010870.1	moderately similar to ( 386) AT2G31040 | Symbols: | ATP synthase protein I -related | chr2:13209094-13211012 REVERSEmoderately similar to ( 343) loc_os01g48300 12001.m43139 protein expressed protein evidence_code:10F1H1E1IEG genomic_reference:SL2.40ch12 gene_region:3785577-3790200 transcript_region:SL2.40ch12:3785577..3790200+ functional_description:"ATP synthase I-like protein (AHRD V1 ***- A8HN…	T
1.1.4	PS.lightreaction.ATP synthase	solyc06g066000.1	weakly similar to ( 145) AT4G32260 | Symbols: | ATP synthase family | chr4:15573859-15574586 REVERSEweakly similar to ( 160) ATPX_SPIOL ATP synthase B chain, chloroplast precursor (EC 3.6.3.14) (Subunit II) - Spinacia oleracea (Spinach)weakly similar to ( 139) loc_os03g17070 12003.m07139 protein ATP synthase B chain, chloroplast precursor, putative, expressedatpG PRK07353 ATP-synt_B evidence_code…	T
1.1.4	PS.lightreaction.ATP synthase	solyc11g039980.1	moderately similar to ( 300) AT2G07698 | Symbols: | ATP synthase alpha chain, mitochondrial, putative | chr2:3361474-3364028 FORWARDmoderately similar to ( 322) ATPAM_NICPL ATP synthase subunit alpha, mitochondrial (EC 3.6.3.14) - Nicotiana plumbaginifolia (Leadwort-leaved tobacco)moderately similar to ( 314) loc_osm1g00580 11706.m00050 protein ATP synthase F0 subunit 1 PRK09281 AtpA atpA F1_ATPa…	T
1.1.4	PS.lightreaction.ATP synthase	solyc06g065990.1	weakly similar to ( 145) AT4G32260 | Symbols: | ATP synthase family | chr4:15573859-15574586 REVERSEweakly similar to ( 159) ATPX_SPIOL ATP synthase B chain, chloroplast precursor (EC 3.6.3.14) (Subunit II) - Spinacia oleracea (Spinach)weakly similar to ( 137) loc_os03g17070 12003.m07139 protein ATP synthase B chain, chloroplast precursor, putative, expressedPRK07353 atpG ATP-synt_B evidence_code…	T
1.1.4.1	PS.lightreaction.ATP synthase.alpha subunit	solyc10g044540.1	weakly similar to ( 197) ATCG00120 | Symbols: ATPA | Encodes the ATPase alpha subunit, which is a subunit of ATP synthase and part of the CF1 portion which catalyzes the conversion of ADP to ATP using the proton motive force. This complex is located in the thylakoid membrane of the chloroplast. | chrC:9938-11461 REVERSEmoderately similar to ( 212) ATPA_PANGI ATP synthase subunit alpha (EC 3.6.3.1…	T
1.1.4.1	PS.lightreaction.ATP synthase.alpha subunit	solyc04g071300.1	weakly similar to ( 134) ATCG00120 | Symbols: ATPA | Encodes the ATPase alpha subunit, which is a subunit of ATP synthase and part of the CF1 portion which catalyzes the conversion of ADP to ATP using the proton motive force. This complex is located in the thylakoid membrane of the chloroplast. | chrC:9938-11461 REVERSEweakly similar to ( 139) ATPA_CUCSA ATP synthase subunit alpha (EC 3.6.3.14) (…	T
1.1.4.1	PS.lightreaction.ATP synthase.alpha subunit	solyc06g072540.1	weakly similar to ( 159) ATCG00120 | Symbols: ATPA | Encodes the ATPase alpha subunit, which is a subunit of ATP synthase and part of the CF1 portion which catalyzes the conversion of ADP to ATP using the proton motive force. This complex is located in the thylakoid membrane of the chloroplast. | chrC:9938-11461 REVERSEweakly similar to ( 170) ATPA_ATRBE ATP synthase subunit alpha (EC 3.6.3.14) (…	T
1.1.4.1	PS.lightreaction.ATP synthase.alpha subunit	solyc02g012010.1	weakly similar to ( 150) ATCG00120 | Symbols: ATPA | Encodes the ATPase alpha subunit, which is a subunit of ATP synthase and part of the CF1 portion which catalyzes the conversion of ADP to ATP using the proton motive force. This complex is located in the thylakoid membrane of the chloroplast. | chrC:9938-11461 REVERSEweakly similar to ( 152) ATPA_ATRBE ATP synthase subunit alpha (EC 3.6.3.14) (…	T
1.1.4.1	PS.lightreaction.ATP synthase.alpha subunit	solyc02g012000.1	weakly similar to ( 126) ATCG00120 | Symbols: ATPA | Encodes the ATPase alpha subunit, which is a subunit of ATP synthase and part of the CF1 portion which catalyzes the conversion of ADP to ATP using the proton motive force. This complex is located in the thylakoid membrane of the chloroplast. | chrC:9938-11461 REVERSEweakly similar to ( 132) ATPA_SOLTU ATP synthase subunit alpha (EC 3.6.3.14) (…	T
1.1.4.1	PS.lightreaction.ATP synthase.alpha subunit	solyc11g051170.1	weakly similar to ( 136) ATCG00120 | Symbols: ATPA | Encodes the ATPase alpha subunit, which is a subunit of ATP synthase and part of the CF1 portion which catalyzes the conversion of ADP to ATP using the proton motive force. This complex is located in the thylakoid membrane of the chloroplast. | chrC:9938-11461 REVERSEweakly similar to ( 138) ATPA_SOYBN ATP synthase subunit alpha (EC 3.6.3.14) (…	T
1.1.4.2	PS.lightreaction.ATP synthase.beta subunit	solyc07g062000.1	very weakly similar to (87.8) ATPB_ATRBE ATP synthase subunit beta (EC 3.6.3.14) (ATPase subunit beta) (ATP synthase F1 sector subunit beta) - Atropa belladonna (Belladonna) (Deadly nightshade) evidence_code:10F0H1E0IEG genomic_reference:SL2.40ch07 gene_region:62087377-62087610 transcript_region:SL2.40ch07:62087377..62087610- go_terms:GO:0045261,GO:0016469 functional_description:"ATP synthase sub…	T
1.1.4.2	PS.lightreaction.ATP synthase.beta subunit	solyc12g062530.1	weakly similar to ( 112) ATCG00480 | Symbols: ATPB | chloroplast-encoded gene for beta subunit of ATP synthase | chrC:52660-54156 REVERSEweakly similar to ( 122) ATPB_NICPL ATP synthase subunit beta (EC 3.6.3.14) (ATPase subunit beta) (ATP synthase F1 sector subunit beta) - Nicotiana plumbaginifolia (Leadwort-leaved tobacco)weakly similar to ( 108) loc_os12g10570 12012.m05039 protein ATP synthase…	T
1.1.4.3	PS.lightreaction.ATP synthase.epsilon chain	solyc01g017220.1	weakly similar to ( 145) ATCG00470 | Symbols: ATPE | ATPase epsilon subunit | chrC:52265-52663 REVERSEweakly similar to ( 162) ATPE_TOBAC ATP synthase epsilon chain (EC 3.6.3.14) (ATP synthase F1 sector epsilon subunit) - Nicotiana tabacum (Common tobacco)weakly similar to ( 122) loc_os01g58000 12001.m11947 protein ATP synthase epsilon chain, putative, expressed atpE atpC ATP-synt_DE_N AtpC evide…	T
1.1.4.4	PS.lightreaction.ATP synthase.gamma chain	solyc02g080540.1	highly similar to ( 531) AT4G04640 | Symbols: ATPC1 | ATPC1; enzyme regulator | chr4:2350761-2351882 REVERSEhighly similar to ( 597) ATPG_TOBAC ATP synthase gamma chain, chloroplast precursor (EC 3.6.3.14) - Nicotiana tabacum (Common tobacco)moderately similar to ( 476) loc_os07g32880 12007.m07550 protein ATP synthase gamma chain, chloroplast precursor, putative, expressed ATP-synt PRK05621 AtpG …	T
1.1.4.4	PS.lightreaction.ATP synthase.gamma chain	solyc12g005060.1	moderately similar to ( 391) AT4G04640 | Symbols: ATPC1 | ATPC1; enzyme regulator | chr4:2350761-2351882 REVERSEmoderately similar to ( 409) ATPG_TOBAC ATP synthase gamma chain, chloroplast precursor (EC 3.6.3.14) - Nicotiana tabacum (Common tobacco)moderately similar to ( 375) loc_os07g32880 12007.m07550 protein ATP synthase gamma chain, chloroplast precursor, putative, expressed ATP-synt PRK056…	T
1.1.4.5	PS.lightreaction.ATP synthase.subunit C	solyc08g028860.1	very weakly similar to ( 100) ATCG00140 | Symbols: ATPH | ATPase III subunit | chrC:13262-13507 REVERSEweakly similar to ( 101) ATPH_OENHO ATP synthase C chain (EC 3.6.3.14) (Lipid-binding protein) (ATPase subunit III) - Oenothera hookeri (Hookers evening primrose)very weakly similar to (99.8) loc_osp1g00290 11562.m00018 protein ATP synthase CF0 C chainatpH PRK07354 evidence_code:10F0H1E0IEG geno…	T
1.1.4.5	PS.lightreaction.ATP synthase.subunit C	solyc10g044550.1	weakly similar to ( 105) ATCG00140 | Symbols: ATPH | ATPase III subunit | chrC:13262-13507 REVERSEweakly similar to ( 105) ATPH_OENHO ATP synthase C chain (EC 3.6.3.14) (Lipid-binding protein) (ATPase subunit III) - Oenothera hookeri (Hookers evening primrose)weakly similar to ( 103) loc_osp1g00290 11562.m00018 protein ATP synthase CF0 C chainatpH PRK07354 evidence_code:10F0H1E0IEG genomic_refere…	T
1.1.4.5	PS.lightreaction.ATP synthase.subunit C	solyc12g035850.1	very weakly similar to (80.9) ATCG00140 | Symbols: ATPH | ATPase III subunit | chrC:13262-13507 REVERSEvery weakly similar to (81.6) ATPH_TOBAC ATP synthase C chain (EC 3.6.3.14) (Lipid-binding protein) (ATPase subunit III) - Nicotiana tabacum (Common tobacco)very weakly similar to (80.1) loc_osp1g00290 11562.m00018 protein ATP synthase CF0 C chainatpH evidence_code:10F0H0E0IEG genomic_reference:…	T
1.1.4.6	PS.lightreaction.ATP synthase.chloroplastic subunit a	solyc10g052790.1	weakly similar to ( 107) ATCG00150 | Symbols: ATPI | Encodes a subunit of ATPase complex CF0, which is a proton channel that supplies the proton motive force to drive ATP synthesis by CF1 portion of the complex. | chrC:14021-14770 REVERSEweakly similar to ( 115) ATPI_TOBAC Chloroplast ATP synthase a chain precursor (EC 3.6.3.14) (ATPase subunit IV) - Nicotiana tabacum (Common tobacco)weakly simil…	T
1.1.4.6	PS.lightreaction.ATP synthase.chloroplastic subunit a	solyc07g021270.1	very weakly similar to ( 100) ATCG00150 | Symbols: ATPI | Encodes a subunit of ATPase complex CF0, which is a proton channel that supplies the proton motive force to drive ATP synthesis by CF1 portion of the complex. | chrC:14021-14770 REVERSEweakly similar to ( 104) ATPI_TOBAC Chloroplast ATP synthase a chain precursor (EC 3.6.3.14) (ATPase subunit IV) - Nicotiana tabacum (Common tobacco)very we…	T
1.1.4.6	PS.lightreaction.ATP synthase.chloroplastic subunit a	solyc10g044560.1	moderately similar to ( 229) ATCG00150 | Symbols: ATPI | Encodes a subunit of ATPase complex CF0, which is a proton channel that supplies the proton motive force to drive ATP synthesis by CF1 portion of the complex. | chrC:14021-14770 REVERSEmoderately similar to ( 248) ATPI_TOBAC Chloroplast ATP synthase a chain precursor (EC 3.6.3.14) (ATPase subunit IV) - Nicotiana tabacum (Common tobacco)mode…	T
1.1.4.6	PS.lightreaction.ATP synthase.chloroplastic subunit a	solyc01g017520.1	very weakly similar to (82.0) ATCG00150 | Symbols: ATPI | Encodes a subunit of ATPase complex CF0, which is a proton channel that supplies the proton motive force to drive ATP synthesis by CF1 portion of the complex. | chrC:14021-14770 REVERSEvery weakly similar to (91.3) ATPI_TOBAC Chloroplast ATP synthase a chain precursor (EC 3.6.3.14) (ATPase subunit IV) - Nicotiana tabacum (Common tobacco)ve…	T
1.1.4.6	PS.lightreaction.ATP synthase.chloroplastic subunit a	solyc08g028870.1	weakly similar to ( 124) ATCG00150 | Symbols: ATPI | Encodes a subunit of ATPase complex CF0, which is a proton channel that supplies the proton motive force to drive ATP synthesis by CF1 portion of the complex. | chrC:14021-14770 REVERSEweakly similar to ( 136) ATPI_TOBAC Chloroplast ATP synthase a chain precursor (EC 3.6.3.14) (ATPase subunit IV) - Nicotiana tabacum (Common tobacco)weakly simil…	T
1.1.4.7	PS.lightreaction.ATP synthase.delta chain	solyc12g056830.1	moderately similar to ( 229) AT4G09650 | Symbols: ATPD | ATPD (ATP SYNTHASE DELTA-SUBUNIT GENE); hydrogen ion transporting ATP synthase, rotational mechanism / proton-transporting ATPase, rotational mechanism | chr4:6100799-6101503 FORWARDmoderately similar to ( 344) ATPD_TOBAC ATP synthase delta chain, chloroplast precursor (EC 3.6.3.14) - Nicotiana tabacum (Common tobacco)weakly similar to ( 18…	T
1.1.4.7	PS.lightreaction.ATP synthase.delta chain	solyc05g050500.1	very weakly similar to (86.3) AT4G09650 | Symbols: ATPD | ATPD (ATP SYNTHASE DELTA-SUBUNIT GENE); hydrogen ion transporting ATP synthase, rotational mechanism / proton-transporting ATPase, rotational mechanism | chr4:6100799-6101503 FORWARDvery weakly similar to (92.4) ATPD_SPIOL ATP synthase delta chain, chloroplast precursor (EC 3.6.3.14) - Spinacia oleracea (Spinach)very weakly similar to (86.…	T
1.1.4.8	PS.lightreaction.ATP synthase.subunit B (ATPF)	solyc07g021380.1	weakly similar to ( 113) ATCG00130 | Symbols: ATPF | ATPase F subunit. | chrC:11529-12798 REVERSEweakly similar to ( 123) ATPF_TOBAC ATP synthase B chain (EC 3.6.3.14) (ATPase subunit I) - Nicotiana tabacum (Common tobacco)very weakly similar to (94.4) loc_osp1g00300 11562.m00019 protein ATP synthase CF0 B chainatpF evidence_code:10F0H1E0IEG genomic_reference:SL2.40ch07 gene_region:17541562-17541…	T
1.1.4.8	PS.lightreaction.ATP synthase.subunit B (ATPF)	solyc02g012020.1	weakly similar to ( 178) ATCG00130 | Symbols: ATPF | ATPase F subunit. | chrC:11529-12798 REVERSEweakly similar to ( 191) ATPF_TOBAC ATP synthase B chain (EC 3.6.3.14) (ATPase subunit I) - Nicotiana tabacum (Common tobacco)weakly similar to ( 149) loc_osp1g00300 11562.m00019 protein ATP synthase CF0 B chainatpF atpA evidence_code:10F0H1E0IEG genomic_reference:SL2.40ch02 gene_region:5035153-503673…	T
1.1.4.9	PS.lightreaction.ATP synthase.subunit B_ (ATPX)
1.1.5	PS.lightreaction.other electron carrier (ox/red)	solyc02g068930.2	moderately similar to ( 204) AT5G45040 | Symbols: | cytochrome c6 (ATC6) | chr5:18175566-18176851 REVERSEweakly similar to ( 164) loc_os07g38000 12007.m08049 protein cytochrome c6, putative, expressed genomic_reference:SL2.40ch02 gene_region:33403771-33408543 transcript_region:SL2.40ch02:33403771..33408543- go_terms:GO:0020037 functional_description:"Cytochrome c6 (AHRD V1 ***- D7MKY9_ARALY); con…	T
1.1.5.1	PS.lightreaction.other electron carrier (ox/red).plastocyanin	solyc04g082010.1	weakly similar to ( 184) AT1G20340 | Symbols: DRT112, PETE2 | DRT112; copper ion binding / electron carrier | chr1:7042770-7043273 REVERSEweakly similar to ( 185) PLAS_SOLTU Plastocyanin - Solanum tuberosum (Potato)weakly similar to ( 134) loc_os06g01210 12006.m04861 protein plastocyanin, chloroplast precursor, putative, expressedCopper-bind PRK02710 evidence_code:10F1H1E1IEG genomic_reference:SL…	T
1.1.5.2	PS.lightreaction.other electron carrier (ox/red).ferredoxin	solyc08g083360.2	moderately similar to ( 204) AT3G16250 | Symbols: NDF4 | NDF4 (NDH-DEPENDENT CYCLIC ELECTRON FLOW 1); electron carrier/ iron-sulfur cluster binding | chr3:5507091-5508320 REVERSEweakly similar to ( 184) loc_os07g30670 12007.m079681 protein electron carrier/ electron transporter/ iron ion binding protein, putative, expressed genomic_reference:SL2.40ch08 gene_region:62996571-62997740 transcript_reg…	T
1.1.5.2	PS.lightreaction.other electron carrier (ox/red).ferredoxin	solyc05g055280.1	weakly similar to ( 144) AT2G27510 | Symbols: ATFD3 | ATFD3 (ferredoxin 3); 2 iron, 2 sulfur cluster binding / electron carrier/ iron-sulfur cluster binding | chr2:11758281-11758748 REVERSEweakly similar to ( 143) FER6_MAIZE Ferredoxin-6, chloroplast precursor (Ferredoxin VI) (Fd VI) - Zea mays (Maize)weakly similar to ( 148) loc_os01g64120 12001.m12527 protein ferredoxin-6, chloroplast precursor…	T
1.1.5.2	PS.lightreaction.other electron carrier (ox/red).ferredoxin	solyc01g088620.2	moderately similar to ( 214) AT1G02180 | Symbols: | ferredoxin-related | chr1:413619-414505 REVERSEweakly similar to ( 165) loc_os02g58740 12002.m10894 protein expressed protein genomic_reference:SL2.40ch01 gene_region:75136486-75139507 transcript_region:SL2.40ch01:75136486..75139507+ functional_description:"Ferredoxin-like (AHRD V1 ***- Q6EP30_ORYSJ)"	T
1.1.5.2	PS.lightreaction.other electron carrier (ox/red).ferredoxin	solyc11g006910.1	weakly similar to ( 153) AT2G27510 | Symbols: ATFD3 | ATFD3 (ferredoxin 3); 2 iron, 2 sulfur cluster binding / electron carrier/ iron-sulfur cluster binding | chr2:11758281-11758748 REVERSEweakly similar to ( 143) FER6_MAIZE Ferredoxin-6, chloroplast precursor (Ferredoxin VI) (Fd VI) - Zea mays (Maize)weakly similar to ( 159) loc_os01g64120 12001.m12527 protein ferredoxin-6, chloroplast precursor…	T
1.1.5.2	PS.lightreaction.other electron carrier (ox/red).ferredoxin	solyc10g044520.1	weakly similar to ( 149) AT1G60950 | Symbols: FED A, ATFD2 | FED A; 2 iron, 2 sulfur cluster binding / electron carrier/ iron-sulfur cluster binding | chr1:22444565-22445011 FORWARDmoderately similar to ( 209) FER_CAPAN Ferredoxin, chloroplast precursor (PFLP) - Capsicum annuum (Bell pepper)weakly similar to ( 124) loc_os08g01380 12008.m080056 protein ferredoxin-1, chloroplast precursor, putative…	T
1.1.5.2	PS.lightreaction.other electron carrier (ox/red).ferredoxin	solyc03g005190.2	weakly similar to ( 180) AT4G14890 | Symbols: | ferredoxin family protein | chr4:8520887-8521351 FORWARDvery weakly similar to (92.0) FER2_RAPSA Ferredoxin, root R-B2 - Raphanus sativus (Radish)weakly similar to ( 157) loc_os03g45710 12003.m09594 protein ferredoxin, chloroplast precursor, putative, expressedpetF PRK07609 genomic_reference:SL2.40ch03 gene_region:115979-117377 transcript_region:SL2…	T
1.1.5.2	PS.lightreaction.other electron carrier (ox/red).ferredoxin	solyc04g009710.1	weakly similar to ( 153) AT2G27510 | Symbols: ATFD3 | ATFD3 (ferredoxin 3); 2 iron, 2 sulfur cluster binding / electron carrier/ iron-sulfur cluster binding | chr2:11758281-11758748 REVERSEweakly similar to ( 149) FER3_MAIZE Ferredoxin-3, chloroplast precursor (Ferredoxin III) (Fd III) - Zea mays (Maize)weakly similar to ( 160) loc_os05g37140 12005.m28058 protein ferredoxin-6, chloroplast precurs…	T
1.1.5.2	PS.lightreaction.other electron carrier (ox/red).ferredoxin	solyc11g068430.1	weakly similar to ( 165) AT2G27510 | Symbols: ATFD3 | ATFD3 (ferredoxin 3); 2 iron, 2 sulfur cluster binding / electron carrier/ iron-sulfur cluster binding | chr2:11758281-11758748 REVERSEweakly similar to ( 169) FER3_MAIZE Ferredoxin-3, chloroplast precursor (Ferredoxin III) (Fd III) - Zea mays (Maize)weakly similar to ( 170) loc_os05g37140 12005.m28058 protein ferredoxin-6, chloroplast precurs…	T
1.1.5.2	PS.lightreaction.other electron carrier (ox/red).ferredoxin	solyc10g075160.1	weakly similar to ( 183) AT1G60950 | Symbols: FED A, ATFD2 | FED A; 2 iron, 2 sulfur cluster binding / electron carrier/ iron-sulfur cluster binding | chr1:22444565-22445011 FORWARDmoderately similar to ( 221) FER_CAPAN Ferredoxin, chloroplast precursor (PFLP) - Capsicum annuum (Bell pepper)weakly similar to ( 147) loc_os08g01380 12008.m080056 protein ferredoxin-1, chloroplast precursor, putative…	T
1.1.5.2	PS.lightreaction.other electron carrier (ox/red).ferredoxin	solyc01g103920.2	weakly similar to ( 142) AT1G60950 | Symbols: FED A, ATFD2 | FED A; 2 iron, 2 sulfur cluster binding / electron carrier/ iron-sulfur cluster binding | chr1:22444565-22445011 FORWARDweakly similar to ( 194) FER_CAPAN Ferredoxin, chloroplast precursor (PFLP) - Capsicum annuum (Bell pepper)weakly similar to ( 124) loc_os08g01380 12008.m080056 protein ferredoxin-1, chloroplast precursor, putative, ex…	T
1.1.5.2	PS.lightreaction.other electron carrier (ox/red).ferredoxin	solyc03g098440.2	moderately similar to ( 209) AT3G17670 | Symbols: | binding | chr3:6040857-6042012 FORWARDweakly similar to ( 169) loc_os04g57780 12004.m10663 protein TPR domain containing protein, putative, expressed genomic_reference:SL2.40ch03 gene_region:54184522-54188262 transcript_region:SL2.40ch03:54184522..54188262+ go_terms:GO:0005488 functional_description:"Small glutamine-rich tetratricopeptide repeat…	T
1.1.5.2	PS.lightreaction.other electron carrier (ox/red).ferredoxin	solyc07g063740.2	weakly similar to ( 137) AT1G02180 | Symbols: | ferredoxin-related | chr1:413619-414505 REVERSEweakly similar to ( 199) loc_os08g35710 12008.m07560 protein expressed protein genomic_reference:SL2.40ch07 gene_region:63336974-63342936 transcript_region:SL2.40ch07:63336974..63342936+ functional_description:"Ferredoxin-like (AHRD V1 ***- Q6EP30_ORYSJ)"	T
1.1.5.2	PS.lightreaction.other electron carrier (ox/red).ferredoxin	solyc06g069510.2	moderately similar to ( 243) AT5G07950 | Symbols: | unknown protein | chr5:2540530-2542047 REVERSEweakly similar to ( 153) loc_os03g11450 12003.m06596 protein expressed protein genomic_reference:SL2.40ch06 gene_region:39676146-39681903 transcript_region:SL2.40ch06:39676146..39681903- functional_description:"Genomic DNA chromosome 5 P1 clone MXM12 (AHRD V1 ***- Q9SD89_ARATH)"	T
1.1.5.3	PS.lightreaction.other electron carrier (ox/red).ferredoxin reductase	solyc01g102490.2	highly similar to ( 522) AT4G32360 | Symbols: | NADP adrenodoxin-like ferredoxin reductase | chr4:15621550-15624711 FORWARDmoderately similar to ( 497) loc_os02g17700 12002.m07013 protein NADPH adrenodoxin oxidoreductase, mitochondrial precursor, putative, expressed PRK11749 GltD PRK12831 gltD genomic_reference:SL2.40ch01 gene_region:83039083-83049084 transcript_region:SL2.40ch01:83039083..830490…	T
1.1.5.3	PS.lightreaction.other electron carrier (ox/red).ferredoxin reductase	solyc02g083810.2	highly similar to ( 513) AT1G20020 | Symbols: ATLFNR2 | FNR2 (FERREDOXIN-NADP(+)-OXIDOREDUCTASE 2); NADPH dehydrogenase/ oxidoreductase/ poly(U) binding | chr1:6942851-6944868 FORWARDhighly similar to ( 608) FENR1_TOBAC Ferredoxin--NADP reductase, leaf-type isozyme, chloroplast precursor (EC 1.18.1.2) (FNR) - Nicotiana tabacum (Common tobacco)highly similar to ( 501) loc_os06g01850 12006.m04921 p…	T
1.1.5.3	PS.lightreaction.other electron carrier (ox/red).ferredoxin reductase	solyc02g062130.2	highly similar to ( 569) AT1G20020 | Symbols: ATLFNR2 | FNR2 (FERREDOXIN-NADP(+)-OXIDOREDUCTASE 2); NADPH dehydrogenase/ oxidoreductase/ poly(U) binding | chr1:6942851-6944868 FORWARDhighly similar to ( 607) FENR1_TOBAC Ferredoxin--NADP reductase, leaf-type isozyme, chloroplast precursor (EC 1.18.1.2) (FNR) - Nicotiana tabacum (Common tobacco)highly similar to ( 565) loc_os06g01850 12006.m04921 p…	T
1.1.5.4	PS.lightreaction.other electron carrier (ox/red).ferredoxin oxireductase	solyc05g008450.2	moderately similar to ( 357) AT1G15140 | Symbols: | oxidoreductase NAD-binding domain-containing protein | chr1:5210642-5212137 REVERSEmoderately similar to ( 243) K502_ACTCH Fruit protein PKIWI502 - Actinidia chinensis (Kiwi) (Yangtao)moderately similar to ( 283) loc_os02g22260 12002.m33669 protein fruit protein PKIWI502, putative, expressedUbiB NAD_binding_1 Hmp genomic_reference:SL2.40ch05 gen…	T
1.1.5.4	PS.lightreaction.other electron carrier (ox/red).ferredoxin oxireductase	solyc01g008930.2	moderately similar to ( 377) AT3G09150 | Symbols: HY2, GUN3 | HY2 (ELONGATED HYPOCOTYL 2); phytochromobilin:ferredoxin oxidoreductase | chr3:2803665-2805333 FORWARDmoderately similar to ( 369) loc_os01g72090 12001.m42525 protein phycoerythrobilin ferredoxin oxidoreductase, putative, expressedFe_bilin_red genomic_reference:SL2.40ch01 gene_region:2948574-2955890 transcript_region:SL2.40ch01:2948574…	T
1.1.6	PS.lightreaction.NADH DH	solyc01g007300.1	moderately similar to ( 401) ATCG00430 | Symbols: PSBG | Encodes a protein which was originally thought to be part of photosystem II but its wheat homolog was later shown to encode for subunit K of NADH dehydrogenase. | chrC:49257-49934 REVERSEmoderately similar to ( 438) NDHK_TOBAC NAD(P)H-quinone oxidoreductase chain K, chloroplast (EC 1.6.5.-) (NAD(P)H dehydrogenase, chain K) (NADH-plastoquino…	T
1.1.6	PS.lightreaction.NADH DH	solyc01g065640.1	very weakly similar to (81.3) NU4C_TOBAC NAD(P)H-quinone oxidoreductase chain 4, chloroplast (EC 1.6.5.-) (NAD(P)H dehydrogenase, chain 4) (NADH-plastoquinone oxidoreductase chain 4) - Nicotiana tabacum (Common tobacco) evidence_code:10F0H1E0IEG genomic_reference:SL2.40ch01 gene_region:64526603-64526830 transcript_region:SL2.40ch01:64526603..64526830+ functional_description:"NAD(P)H-quinone oxido…	T
1.1.6	PS.lightreaction.NADH DH	solyc01g065610.1	weakly similar to ( 116) ATCG01050 | Symbols: NDHD | Represents a plastid-encoded subunit of a NAD(P)H dehydrogenase complex. Its mRNA is edited at four positions. Translation data is not available for this gene. | chrC:115665-117185 REVERSEweakly similar to ( 145) NU4C_TOBAC NAD(P)H-quinone oxidoreductase chain 4, chloroplast (EC 1.6.5.-) (NAD(P)H dehydrogenase, chain 4) (NADH-plastoquinone oxid…	T
1.1.6	PS.lightreaction.NADH DH	solyc07g026910.1	weakly similar to ( 158) ATCG01080 | Symbols: NDHG | NADH dehydrogenase ND6 | chrC:118377-118907 REVERSEweakly similar to ( 183) NU6C_TOBAC NAD(P)H-quinone oxidoreductase chain 6, chloroplast (EC 1.6.5.-) (NAD(P)H dehydrogenase, chain 6) (NADH-plastoquinone oxidoreductase chain 6) - Nicotiana tabacum (Common tobacco)weakly similar to ( 150) loc_os02g24574 12002.m100730 protein NAD(P)H-dependent o…	T
1.1.6	PS.lightreaction.NADH DH	solyc01g065600.1	weakly similar to ( 193) ATCG01050 | Symbols: NDHD | Represents a plastid-encoded subunit of a NAD(P)H dehydrogenase complex. Its mRNA is edited at four positions. Translation data is not available for this gene. | chrC:115665-117185 REVERSEmoderately similar to ( 224) NU4C_TOBAC NAD(P)H-quinone oxidoreductase chain 4, chloroplast (EC 1.6.5.-) (NAD(P)H dehydrogenase, chain 4) (NADH-plastoquinone …	T
1.1.6	PS.lightreaction.NADH DH	solyc03g013600.1	weakly similar to ( 189) ATCG01080 | Symbols: NDHG | NADH dehydrogenase ND6 | chrC:118377-118907 REVERSEmoderately similar to ( 228) NU6C_TOBAC NAD(P)H-quinone oxidoreductase chain 6, chloroplast (EC 1.6.5.-) (NAD(P)H dehydrogenase, chain 6) (NADH-plastoquinone oxidoreductase chain 6) - Nicotiana tabacum (Common tobacco)weakly similar to ( 174) loc_os02g24574 12002.m100730 protein NAD(P)H-depende…	T
1.1.6	PS.lightreaction.NADH DH	solyc01g007290.1	moderately similar to ( 293) ATCG00420 | Symbols: NDHJ | Encodes NADH dehydrogenase subunit J. Its transcription is increased upon sulfur depletion. | chrC:48677-49153 REVERSEmoderately similar to ( 322) NDHJ_TOBAC NAD(P)H-quinone oxidoreductase chain J, chloroplast (EC 1.6.5.-) (NAD(P)H dehydrogenase, chain J) (NADH-plastoquinone oxidoreductase subunit J) - Nicotiana tabacum (Common tobacco)mode…	T
1.1.6	PS.lightreaction.NADH DH	solyc12g035750.1	weakly similar to ( 171) ATMG00570 | Symbols: ORFX | encodes a protein of unknown function. The transcript has extensive RNA editing at the 3 end. Protein has orthologous in other plants and sequence is similar to E. coli ORFs orf154 and orf131, both of unknown function. So far, similar proteins are found only in plants and prokaryotes. | chrM:157491-158351 FORWARDweakly similar to ( 146) NDHK_TO…	T
1.1.6	PS.lightreaction.NADH DH	solyc04g072400.2	moderately similar to ( 476) AT1G36320 | Symbols: | unknown protein | chr1:13671876-13673939 FORWARDmoderately similar to ( 300) loc_os01g20110 12001.m42980 protein expressed protein genomic_reference:SL2.40ch04 gene_region:57015439-57020648 transcript_region:SL2.40ch04:57015439..57020648+ functional_description:"Endoribonuclease E-like protein (AHRD V1 **-- Q656E2_ORYSJ)"	T
1.1.6	PS.lightreaction.NADH DH	solyc10g047420.1	weakly similar to ( 138) ATCG01050 | Symbols: NDHD | Represents a plastid-encoded subunit of a NAD(P)H dehydrogenase complex. Its mRNA is edited at four positions. Translation data is not available for this gene. | chrC:115665-117185 REVERSEweakly similar to ( 152) NU4C_TOBAC NAD(P)H-quinone oxidoreductase chain 4, chloroplast (EC 1.6.5.-) (NAD(P)H dehydrogenase, chain 4) (NADH-plastoquinone oxid…	T
1.1.6	PS.lightreaction.NADH DH	solyc11g070030.1	moderately similar to ( 310) AT5G11770 | Symbols: | NADH-ubiquinone oxidoreductase 20 kDa subunit, mitochondrial | chr5:3791148-3792929 REVERSEmoderately similar to ( 395) NDUS7_SOLTU NADH-ubiquinone oxidoreductase 20 kDa subunit, mitochondrial precursor (EC 1.6.5.3) (EC 1.6.99.3) (Complex I-20kD) (CI-20kD) - Solanum tuberosum (Potato)moderately similar to ( 314) loc_os01g52214 12001.m11395 prote…	T
1.1.6	PS.lightreaction.NADH DH	solyc01g065620.1	very weakly similar to (92.0) ATCG01050 | Symbols: NDHD | Represents a plastid-encoded subunit of a NAD(P)H dehydrogenase complex. Its mRNA is edited at four positions. Translation data is not available for this gene. | chrC:115665-117185 REVERSEweakly similar to ( 113) NU4C_TOBAC NAD(P)H-quinone oxidoreductase chain 4, chloroplast (EC 1.6.5.-) (NAD(P)H dehydrogenase, chain 4) (NADH-plastoquinone…	T
1.1.6	PS.lightreaction.NADH DH	solyc02g011750.1	very weakly similar to (83.6) NU4C_TOBAC NAD(P)H-quinone oxidoreductase chain 4, chloroplast (EC 1.6.5.-) (NAD(P)H dehydrogenase, chain 4) (NADH-plastoquinone oxidoreductase chain 4) - Nicotiana tabacum (Common tobacco)ndhD evidence_code:10F0H1E0IEG genomic_reference:SL2.40ch02 gene_region:4979928-4980119 transcript_region:SL2.40ch02:4979928..4980119- go_terms:GO:0055114 functional_description:"N…	T
1.1.6	PS.lightreaction.NADH DH	solyc11g044600.1	weakly similar to ( 164) ATCG01050 | Symbols: NDHD | Represents a plastid-encoded subunit of a NAD(P)H dehydrogenase complex. Its mRNA is edited at four positions. Translation data is not available for this gene. | chrC:115665-117185 REVERSEweakly similar to ( 182) NU4C_TOBAC NAD(P)H-quinone oxidoreductase chain 4, chloroplast (EC 1.6.5.-) (NAD(P)H dehydrogenase, chain 4) (NADH-plastoquinone oxid…	T
1.1.6	PS.lightreaction.NADH DH	solyc04g057980.2	moderately similar to ( 235) AT4G37925 | Symbols: NDH-M | NDH-M (subunit NDH-M of NAD(P)H:plastoquinone dehydrogenase complex) | chr4:17830748-17831485 REVERSEmoderately similar to ( 225) loc_os04g45600 12004.m09513 protein expressed protein genomic_reference:SL2.40ch04 gene_region:54247194-54248180 transcript_region:SL2.40ch04:54247194..54248180- go_terms:GO:0055114 functional_description:"NAD(P…	T
1.1.6	PS.lightreaction.NADH DH	solyc02g063080.1	very weakly similar to (90.1) ATCG00430 | Symbols: PSBG | Encodes a protein which was originally thought to be part of photosystem II but its wheat homolog was later shown to encode for subunit K of NADH dehydrogenase. | chrC:49257-49934 REVERSEvery weakly similar to (92.4) NDHK_ADICA NAD(P)H-quinone oxidoreductase chain K, chloroplast (EC 1.6.5.-) (NAD(P)H dehydrogenase, chain K) (NADH-plastoqui…	T
1.1.6	PS.lightreaction.NADH DH	solyc09g083150.2	moderately similar to ( 296) AT5G58260 | Symbols: | Encodes subunit NDH-N of NAD(P)H:plastoquinone dehydrogenase complex (Ndh complex) present in the thylakoid membrane of chloroplasts. This subunit is thought to be required for Ndh complex assembly. | chr5:23561356-23561929 REVERSEmoderately similar to ( 281) loc_os01g66000 12001.m12708 protein NADH dehydrogenase I subunit N, putative, expressed…	T
1.1.6	PS.lightreaction.NADH DH	solyc02g011770.1	weakly similar to ( 181) ATCG01080 | Symbols: NDHG | NADH dehydrogenase ND6 | chrC:118377-118907 REVERSEmoderately similar to ( 213) NU6C_TOBAC NAD(P)H-quinone oxidoreductase chain 6, chloroplast (EC 1.6.5.-) (NAD(P)H dehydrogenase, chain 6) (NADH-plastoquinone oxidoreductase chain 6) - Nicotiana tabacum (Common tobacco)weakly similar to ( 165) loc_os02g24574 12002.m100730 protein NAD(P)H-depende…	T
1.1.6	PS.lightreaction.NADH DH	solyc06g036210.1	weakly similar to ( 140) ATCG00430 | Symbols: PSBG | Encodes a protein which was originally thought to be part of photosystem II but its wheat homolog was later shown to encode for subunit K of NADH dehydrogenase. | chrC:49257-49934 REVERSEweakly similar to ( 176) NDHK_TOBAC NAD(P)H-quinone oxidoreductase chain K, chloroplast (EC 1.6.5.-) (NAD(P)H dehydrogenase, chain K) (NADH-plastoquinone oxido…	T
1.1.6	PS.lightreaction.NADH DH	solyc01g056470.1	weakly similar to ( 130) ATCG00280 | Symbols: PSBC | chloroplast gene encoding a CP43 subunit of the photosystem II reaction center. promoter contains a blue-light responsive element. | chrC:33720-35141 FORWARDweakly similar to ( 137) PSBC_PEA Photosystem II 44 kDa reaction center protein (P6 protein) (CP43) - Pisum sativum (Garden pea)weakly similar to ( 136) loc_osp1g00180 11562.m00007 protein …	T
1.1.6	PS.lightreaction.NADH DH	solyc05g026550.2	weakly similar to ( 181) AT1G70760 | Symbols: CRR23 | CRR23 ((chlororespiratory reduction 23) | chr1:26687267-26688201 FORWARDweakly similar to ( 120) loc_os05g28090 12005.m07096 protein expressed protein genomic_reference:SL2.40ch05 gene_region:41746834-41749832 transcript_region:SL2.40ch05:41746834..41749832- go_terms:GO:0055114 functional_description:"NAD(P)H-quinone oxidoreductase subunit L (…	T
1.1.6	PS.lightreaction.NADH DH	solyc11g006020.1	weakly similar to ( 165) AT1G74880 | Symbols: NDH-O | NDH-O (NAD(P)H:plastoquinone dehydrogenase complex subunit O) | chr1:28130112-28131020 REVERSEweakly similar to ( 160) loc_os01g72950 12001.m13327 protein expressed protein evidence_code:10F1H1E1IEG genomic_reference:SL2.40ch11 gene_region:823065-824447 transcript_region:SL2.40ch11:823065..824447- functional_description:"NAD(P)H-quinone oxidor…	T
1.1.6	PS.lightreaction.NADH DH	solyc02g091640.2	moderately similar to ( 456) AT4G37920 | Symbols: | unknown protein | chr4:17828538-17830317 REVERSEmoderately similar to ( 421) loc_os01g20110 12001.m42980 protein expressed protein genomic_reference:SL2.40ch02 gene_region:47466448-47471004 transcript_region:SL2.40ch02:47466448..47471004+ functional_description:"Endoribonuclease E-like protein (AHRD V1 **-- Q656E2_ORYSJ)"	T
1.1.30	PS.lightreaction.state transition	solyc12g021280.1	highly similar to ( 879) AT1G68830 | Symbols: STN7 | STN7 (Stt7 homolog STN7); kinase/ protein kinase | chr1:25872654-25875473 REVERSEmoderately similar to ( 334) STT7_CHLRE Serine/threonine-protein kinase stt7, chloroplast precursor (EC 2.7.11.1) - Chlamydomonas reinhardtiihighly similar to ( 795) loc_os05g47560 12005.m08829 protein serine/threonine-protein kinase SNT7, chloroplast precursor, pu…	T
1.1.40	PS.lightreaction.cyclic electron flow-chlororespiration	solyc01g017110.1	weakly similar to ( 167) ATCG01280 | Symbols: YCF2.2 | hypothetical protein | chrC:145291-152175 REVERSEmoderately similar to ( 253) NU5C_ATRBE NAD(P)H-quinone oxidoreductase chain 5, chloroplast (EC 1.6.5.-) (NAD(P)H dehydrogenase, chain 5) (NADH-plastoquinone oxidoreductase chain 5) - Atropa belladonna (Belladonna) (Deadly nightshade)Oxidored_q1_C ycf2 ndhF DUF825 evidence_code:10F0H1E0IEG geno…	T
1.1.40	PS.lightreaction.cyclic electron flow-chlororespiration	solyc12g036600.1	weakly similar to ( 108) ATMG00510 | Symbols: NAD7 | NADH dehydrogenase subunit 7 | chrM:132071-138153 FORWARDweakly similar to ( 108) NDUS2_NICSY NADH-ubiquinone oxidoreductase 49 kDa subunit (EC 1.6.5.3) (EC 1.6.99.3) (NADH dehydrogenase subunit 7) - Nicotiana sylvestris (Wood tobacco)weakly similar to ( 102) loc_osm1g00230 11706.m00017 protein NADH dehydrogenase subunit 7 PRK06075 NuoD evidenc…	T
1.1.40	PS.lightreaction.cyclic electron flow-chlororespiration	solyc11g011990.1	moderately similar to ( 459) AT4G22260 | Symbols: IM, IM1 | IM (IMMUTANS); alternative oxidase | chr4:11769967-11772350 REVERSEvery weakly similar to (83.6) AOX2_SOYBN Alternative oxidase 2, mitochondrial precursor (EC 1.-.-.-) - Glycine max (Soybean)moderately similar to ( 421) loc_os04g57320 12004.m79006 protein immutans protein, putative, expressedAOX AOX evidence_code:10F1H1E1IEG genomic_refe…	T
1.1.40	PS.lightreaction.cyclic electron flow-chlororespiration	solyc10g047460.1	very weakly similar to (92.0) ATCG01110 | Symbols: NDHH | Encodes the 49KDa plastid NAD(P)H dehydrogenase subunit H protein. Its transcription is regulated by an ndhF-specific plastid sigma factor, SIG4. | chrC:122011-123192 REVERSEweakly similar to ( 104) NDHH_TOBAC NAD(P)H-quinone oxidoreductase chain H, chloroplast (EC 1.6.5.-) (NAD(P)H dehydrogenase, chain H) (NADH-plastoquinone oxidoreductas…	T
1.1.40	PS.lightreaction.cyclic electron flow-chlororespiration	solyc00g231780.1	weakly similar to ( 122) ATCG01090 | Symbols: NDHI | Encodes subunit of the chloroplast NAD(P)H dehydrogenase complex | chrC:119244-119762 REVERSEweakly similar to ( 125) NDHI_OENHO NAD(P)H-quinone oxidoreductase subunit I, chloroplast (EC 1.6.5.-) (NAD(P)H dehydrogenase subunit I) (NDH subunit I) (NADH-plastoquinone oxidoreductase subunit I) - Oenothera hookeri (Hookers evening primrose)weakly s…	T
1.1.40	PS.lightreaction.cyclic electron flow-chlororespiration	solyc07g032430.1	very weakly similar to (93.6) ATCG01110 | Symbols: NDHH | Encodes the 49KDa plastid NAD(P)H dehydrogenase subunit H protein. Its transcription is regulated by an ndhF-specific plastid sigma factor, SIG4. | chrC:122011-123192 REVERSEvery weakly similar to (97.1) NDHH_TOBAC NAD(P)H-quinone oxidoreductase chain H, chloroplast (EC 1.6.5.-) (NAD(P)H dehydrogenase, chain H) (NADH-plastoquinone oxidored…	T
1.1.40	PS.lightreaction.cyclic electron flow-chlororespiration	solyc02g011710.1	weakly similar to ( 193) ATCG01010 | Symbols: NDHF | Chloroplast encoded NADH dehydrogenase unit. | chrC:110398-112638 REVERSEmoderately similar to ( 227) NU5C_TOBAC NAD(P)H-quinone oxidoreductase chain 5, chloroplast (EC 1.6.5.-) (NAD(P)H dehydrogenase, chain 5) (NADH-plastoquinone oxidoreductase chain 5) - Nicotiana tabacum (Common tobacco)weakly similar to ( 180) loc_osp1g00880 11562.m00079 pr…	T
1.1.40	PS.lightreaction.cyclic electron flow-chlororespiration	solyc08g022170.1	moderately similar to ( 241) ATCG01110 | Symbols: NDHH | Encodes the 49KDa plastid NAD(P)H dehydrogenase subunit H protein. Its transcription is regulated by an ndhF-specific plastid sigma factor, SIG4. | chrC:122011-123192 REVERSEmoderately similar to ( 252) NDHH_TOBAC NAD(P)H-quinone oxidoreductase chain H, chloroplast (EC 1.6.5.-) (NAD(P)H dehydrogenase, chain H) (NADH-plastoquinone oxidoreduc…	T
1.1.40	PS.lightreaction.cyclic electron flow-chlororespiration	solyc08g022160.1	weakly similar to ( 107) ATCG01110 | Symbols: NDHH | Encodes the 49KDa plastid NAD(P)H dehydrogenase subunit H protein. Its transcription is regulated by an ndhF-specific plastid sigma factor, SIG4. | chrC:122011-123192 REVERSEweakly similar to ( 112) NDHH_TOBAC NAD(P)H-quinone oxidoreductase chain H, chloroplast (EC 1.6.5.-) (NAD(P)H dehydrogenase, chain H) (NADH-plastoquinone oxidoreductase 49 …	T
1.1.40	PS.lightreaction.cyclic electron flow-chlororespiration	solyc05g013080.1	very weakly similar to (99.0) NU5C_ATRBE NAD(P)H-quinone oxidoreductase chain 5, chloroplast (EC 1.6.5.-) (NAD(P)H dehydrogenase, chain 5) (NADH-plastoquinone oxidoreductase chain 5) - Atropa belladonna (Belladonna) (Deadly nightshade)ndhF evidence_code:10F0H1E0IEG genomic_reference:SL2.40ch05 gene_region:6184877-6185095 transcript_region:SL2.40ch05:6184877..6185095- go_terms:GO:0055114 functiona…	T
1.1.40	PS.lightreaction.cyclic electron flow-chlororespiration	solyc01g017170.1	very weakly similar to (80.5) ATCG01250 | Symbols: NDHB.2 | NADH dehydrogenase ND2 | chrC:141854-143708 FORWARDvery weakly similar to (89.7) NU2C_SACOF NAD(P)H-quinone oxidoreductase chain 2, chloroplast (EC 1.6.5.-) (NAD(P)H dehydrogenase, chain 2) (NADH-plastoquinone oxidoreductase chain 2) - Saccharum officinarum (Sugarcane)very weakly similar to (90.1) loc_os01g58060 12001.m11952 protein retr…	T
1.1.40	PS.lightreaction.cyclic electron flow-chlororespiration	solyc12g042770.1	moderately similar to ( 358) AT3G15840 | Symbols: PIFI | PIFI (post-illumination chlorophyll fluorescence increase) | chr3:5356782-5358070 REVERSEmoderately similar to ( 300) loc_os03g38950 12003.m35300 protein expressed protein evidence_code:10F1H1E1IEG genomic_reference:SL2.40ch12 gene_region:43642840-43645284 transcript_region:SL2.40ch12:43642840..43645284- functional_description:"Chloroplast …	T
1.1.40	PS.lightreaction.cyclic electron flow-chlororespiration	solyc12g035590.1	weakly similar to ( 103) ATCG01110 | Symbols: NDHH | Encodes the 49KDa plastid NAD(P)H dehydrogenase subunit H protein. Its transcription is regulated by an ndhF-specific plastid sigma factor, SIG4. | chrC:122011-123192 REVERSEweakly similar to ( 107) NDHH_TOBAC NAD(P)H-quinone oxidoreductase chain H, chloroplast (EC 1.6.5.-) (NAD(P)H dehydrogenase, chain H) (NADH-plastoquinone oxidoreductase 49 …	T
1.1.40	PS.lightreaction.cyclic electron flow-chlororespiration	solyc08g007770.2	moderately similar to ( 377) AT4G22890 | Symbols: PGR5-LIKE A | PGR5-LIKE A | chr4:12007157-12009175 FORWARDmoderately similar to ( 363) loc_os08g41460 12008.m080214 protein expressed protein genomic_reference:SL2.40ch08 gene_region:2287091-2290348 transcript_region:SL2.40ch08:2287091..2290348+ functional_description:"PGR5-like protein 1A, chloroplastic (AHRD V1 ***- PGL1A_ARATH)"	T
1.1.40	PS.lightreaction.cyclic electron flow-chlororespiration	solyc04g039800.1	weakly similar to ( 117) ATCG01250 | Symbols: NDHB.2 | NADH dehydrogenase ND2 | chrC:141854-143708 FORWARDweakly similar to ( 122) NU2C_SOLTU NAD(P)H-quinone oxidoreductase chain 2, chloroplast (EC 1.6.5.-) (NAD(P)H dehydrogenase, chain 2) (NADH-plastoquinone oxidoreductase chain 2) - Solanum tuberosum (Potato)weakly similar to ( 148) loc_os02g24580 12002.m07605 protein NAD(P)H-dependent oxidored…	T
1.1.40	PS.lightreaction.cyclic electron flow-chlororespiration	solyc09g055840.1	weakly similar to ( 111) ATCG01250 | Symbols: NDHB.2 | NADH dehydrogenase ND2 | chrC:141854-143708 FORWARDweakly similar to ( 117) NU2C_SOLTU NAD(P)H-quinone oxidoreductase chain 2, chloroplast (EC 1.6.5.-) (NAD(P)H dehydrogenase, chain 2) (NADH-plastoquinone oxidoreductase chain 2) - Solanum tuberosum (Potato)weakly similar to ( 111) loc_osp1g01060 11562.m00096 protein NADH dehydrogenase subunit…	T
1.1.40	PS.lightreaction.cyclic electron flow-chlororespiration	solyc09g015260.1	weakly similar to ( 168) ATCG01250 | Symbols: NDHB.2 | NADH dehydrogenase ND2 | chrC:141854-143708 FORWARDweakly similar to ( 171) NU2C_SOLTU NAD(P)H-quinone oxidoreductase chain 2, chloroplast (EC 1.6.5.-) (NAD(P)H dehydrogenase, chain 2) (NADH-plastoquinone oxidoreductase chain 2) - Solanum tuberosum (Potato)weakly similar to ( 173) loc_os02g24580 12002.m07605 protein NAD(P)H-dependent oxidored…	T
1.1.40	PS.lightreaction.cyclic electron flow-chlororespiration	solyc11g021110.1	moderately similar to ( 235) ATCG01250 | Symbols: NDHB.2 | NADH dehydrogenase ND2 | chrC:141854-143708 FORWARDmoderately similar to ( 241) NU2C_PANGI NAD(P)H-quinone oxidoreductase chain 2, chloroplast (EC 1.6.5.-) (NAD(P)H dehydrogenase, chain 2) (NADH-plastoquinone oxidoreductase chain 2) - Panax ginseng (Korean ginseng)moderately similar to ( 232) loc_osp1g01060 11562.m00096 protein NADH dehyd…	T
1.1.40	PS.lightreaction.cyclic electron flow-chlororespiration	solyc08g080050.2	moderately similar to ( 362) AT4G22890 | Symbols: PGR5-LIKE A | PGR5-LIKE A | chr4:12007157-12009175 FORWARDmoderately similar to ( 335) loc_os08g41460 12008.m080214 protein expressed protein genomic_reference:SL2.40ch08 gene_region:60555455-60559957 transcript_region:SL2.40ch08:60555455..60559957+ functional_description:"PGR5-like protein 1A, chloroplastic (AHRD V1 ***- PGL1A_ARATH)"	T
1.1.40	PS.lightreaction.cyclic electron flow-chlororespiration	solyc00g014830.2	highly similar to ( 769) ATMG00510 | Symbols: NAD7 | NADH dehydrogenase subunit 7 | chrM:132071-138153 FORWARDhighly similar to ( 808) NDUS2_NICSY NADH-ubiquinone oxidoreductase 49 kDa subunit (EC 1.6.5.3) (EC 1.6.99.3) (NADH dehydrogenase subunit 7) - Nicotiana sylvestris (Wood tobacco)highly similar to ( 744) loc_osm1g00230 11706.m00017 protein NADH dehydrogenase subunit 7 PRK06075 NuoD Complex…	T
1.1.40	PS.lightreaction.cyclic electron flow-chlororespiration	solyc01g086880.1	weakly similar to ( 113) ATCG01090 | Symbols: NDHI | Encodes subunit of the chloroplast NAD(P)H dehydrogenase complex | chrC:119244-119762 REVERSEweakly similar to ( 114) NDHI_NYMAL NAD(P)H-quinone oxidoreductase subunit I, chloroplast (EC 1.6.5.-) (NAD(P)H dehydrogenase subunit I) (NDH subunit I) (NADH-plastoquinone oxidoreductase subunit I) - Nymphaea alba (White water-lily)weakly similar to ( …	T
1.1.40	PS.lightreaction.cyclic electron flow-chlororespiration	solyc01g065770.1	weakly similar to ( 193) ATMG00510 | Symbols: NAD7 | NADH dehydrogenase subunit 7 | chrM:132071-138153 FORWARDweakly similar to ( 200) NDUS2_NICSY NADH-ubiquinone oxidoreductase 49 kDa subunit (EC 1.6.5.3) (EC 1.6.99.3) (NADH dehydrogenase subunit 7) - Nicotiana sylvestris (Wood tobacco)weakly similar to ( 192) loc_osm1g00230 11706.m00017 protein NADH dehydrogenase subunit 7 PRK06075 NuoD Complex…	T
1.1.40	PS.lightreaction.cyclic electron flow-chlororespiration	solyc02g080280.1	moderately similar to ( 230) ATCG01100 | Symbols: NDHA | NADH dehydrogenase ND1 | chrC:119847-122009 REVERSEmoderately similar to ( 267) NU1C_SOLTU NAD(P)H-quinone oxidoreductase subunit 1, chloroplast (EC 1.6.5.-) (NAD(P)H dehydrogenase subunit 1) (NDH subunit 1) (NADH-plastoquinone oxidoreductase subunit 1) - Solanum tuberosum (Potato)moderately similar to ( 215) loc_osp1g00960 11562.m00087 pro…	T
1.1.40	PS.lightreaction.cyclic electron flow-chlororespiration	solyc04g024570.1	moderately similar to ( 352) ATCG01010 | Symbols: NDHF | Chloroplast encoded NADH dehydrogenase unit. | chrC:110398-112638 REVERSEmoderately similar to ( 404) NU5C_TOBAC NAD(P)H-quinone oxidoreductase chain 5, chloroplast (EC 1.6.5.-) (NAD(P)H dehydrogenase, chain 5) (NADH-plastoquinone oxidoreductase chain 5) - Nicotiana tabacum (Common tobacco)moderately similar to ( 341) loc_osp1g00880 11562.m…	T
1.1.40	PS.lightreaction.cyclic electron flow-chlororespiration	solyc11g021230.1	moderately similar to ( 226) ATCG01100 | Symbols: NDHA | NADH dehydrogenase ND1 | chrC:119847-122009 REVERSEmoderately similar to ( 246) NU1C_TOBAC NAD(P)H-quinone oxidoreductase subunit 1, chloroplast (EC 1.6.5.-) (NAD(P)H dehydrogenase subunit 1) (NDH subunit 1) (NADH-plastoquinone oxidoreductase subunit 1) - Nicotiana tabacum (Common tobacco)moderately similar to ( 212) loc_osp1g00960 11562.m0…	T
1.1.40	PS.lightreaction.cyclic electron flow-chlororespiration	solyc08g022150.1	weakly similar to ( 104) ATCG01110 | Symbols: NDHH | Encodes the 49KDa plastid NAD(P)H dehydrogenase subunit H protein. Its transcription is regulated by an ndhF-specific plastid sigma factor, SIG4. | chrC:122011-123192 REVERSEweakly similar to ( 115) NDHH_TOBAC NAD(P)H-quinone oxidoreductase chain H, chloroplast (EC 1.6.5.-) (NAD(P)H dehydrogenase, chain H) (NADH-plastoquinone oxidoreductase 49 …	T
1.1.40	PS.lightreaction.cyclic electron flow-chlororespiration	solyc11g021190.1	moderately similar to ( 299) ATCG01010 | Symbols: NDHF | Chloroplast encoded NADH dehydrogenase unit. | chrC:110398-112638 REVERSEmoderately similar to ( 335) NU5C_TOBAC NAD(P)H-quinone oxidoreductase chain 5, chloroplast (EC 1.6.5.-) (NAD(P)H dehydrogenase, chain 5) (NADH-plastoquinone oxidoreductase chain 5) - Nicotiana tabacum (Common tobacco)moderately similar to ( 279) loc_osp1g00880 11562.m…	T
1.1.40	PS.lightreaction.cyclic electron flow-chlororespiration	solyc01g017090.2	moderately similar to ( 261) ATCG01010 | Symbols: NDHF | Chloroplast encoded NADH dehydrogenase unit. | chrC:110398-112638 REVERSEmoderately similar to ( 297) NU5C_TOBAC NAD(P)H-quinone oxidoreductase chain 5, chloroplast (EC 1.6.5.-) (NAD(P)H dehydrogenase, chain 5) (NADH-plastoquinone oxidoreductase chain 5) - Nicotiana tabacum (Common tobacco)moderately similar to ( 263) loc_osp1g00880 11562.m…	T
1.1.40	PS.lightreaction.cyclic electron flow-chlororespiration	solyc12g027820.1	weakly similar to ( 110) ATCG01250 | Symbols: NDHB.2 | NADH dehydrogenase ND2 | chrC:141854-143708 FORWARDweakly similar to ( 115) NU2C_SOLTU NAD(P)H-quinone oxidoreductase chain 2, chloroplast (EC 1.6.5.-) (NAD(P)H dehydrogenase, chain 2) (NADH-plastoquinone oxidoreductase chain 2) - Solanum tuberosum (Potato)weakly similar to ( 109) loc_osp1g01060 11562.m00096 protein NADH dehydrogenase subunit…	T
1.1.40	PS.lightreaction.cyclic electron flow-chlororespiration	solyc07g032420.1	weakly similar to ( 127) ATCG01110 | Symbols: NDHH | Encodes the 49KDa plastid NAD(P)H dehydrogenase subunit H protein. Its transcription is regulated by an ndhF-specific plastid sigma factor, SIG4. | chrC:122011-123192 REVERSEweakly similar to ( 131) NDHH_TOBAC NAD(P)H-quinone oxidoreductase chain H, chloroplast (EC 1.6.5.-) (NAD(P)H dehydrogenase, chain H) (NADH-plastoquinone oxidoreductase 49 …	T
1.1.40	PS.lightreaction.cyclic electron flow-chlororespiration	solyc07g042310.1	very weakly similar to (94.4) ATMG00510 | Symbols: NAD7 | NADH dehydrogenase subunit 7 | chrM:132071-138153 FORWARDvery weakly similar to (98.2) NDUS2_NICSY NADH-ubiquinone oxidoreductase 49 kDa subunit (EC 1.6.5.3) (EC 1.6.99.3) (NADH dehydrogenase subunit 7) - Nicotiana sylvestris (Wood tobacco)very weakly similar to (95.9) loc_osm1g00230 11706.m00017 protein NADH dehydrogenase subunit 7 eviden…	T
1.1.40	PS.lightreaction.cyclic electron flow-chlororespiration	solyc12g033070.1	weakly similar to ( 146) ATCG01010 | Symbols: NDHF | Chloroplast encoded NADH dehydrogenase unit. | chrC:110398-112638 REVERSEmoderately similar to ( 228) NU5C_TOBAC NAD(P)H-quinone oxidoreductase chain 5, chloroplast (EC 1.6.5.-) (NAD(P)H dehydrogenase, chain 5) (NADH-plastoquinone oxidoreductase chain 5) - Nicotiana tabacum (Common tobacco)weakly similar to ( 140) loc_osp1g00330 11562.m00022 pr…	T
1.1.40	PS.lightreaction.cyclic electron flow-chlororespiration	solyc01g017230.1	very weakly similar to (92.8) ATCG01010 | Symbols: NDHF | Chloroplast encoded NADH dehydrogenase unit. | chrC:110398-112638 REVERSEweakly similar to ( 164) NU5C_TOBAC NAD(P)H-quinone oxidoreductase chain 5, chloroplast (EC 1.6.5.-) (NAD(P)H dehydrogenase, chain 5) (NADH-plastoquinone oxidoreductase chain 5) - Nicotiana tabacum (Common tobacco)ndhF Oxidored_q1_C evidence_code:10F0H1E0IEG genomic_r…	T
1.1.40	PS.lightreaction.cyclic electron flow-chlororespiration	solyc01g007310.2	weakly similar to ( 156) ATCG00440 | Symbols: NDHC | Encodes NADH dehydrogenase D3 subunit of the chloroplast NAD(P)H dehydrogenase complex | chrC:50001-50363 REVERSEweakly similar to ( 165) NU3C_TOBAC NAD(P)H-quinone oxidoreductase chain 3, chloroplast (EC 1.6.5.-) (NAD(P)H dehydrogenase, chain 3) (NADH-plastoquinone oxidoreductase chain 3) - Nicotiana tabacum (Common tobacco)weakly similar to (…	T
1.1.40	PS.lightreaction.cyclic electron flow-chlororespiration	solyc03g122010.1	weakly similar to ( 120) ATCG01250 | Symbols: NDHB.2 | NADH dehydrogenase ND2 | chrC:141854-143708 FORWARDweakly similar to ( 129) NU2C_SOLTU NAD(P)H-quinone oxidoreductase chain 2, chloroplast (EC 1.6.5.-) (NAD(P)H dehydrogenase, chain 2) (NADH-plastoquinone oxidoreductase chain 2) - Solanum tuberosum (Potato)weakly similar to ( 127) loc_osp1g01060 11562.m00096 protein NADH dehydrogenase subunit…	T
1.1.40	PS.lightreaction.cyclic electron flow-chlororespiration	solyc10g052800.1	weakly similar to ( 126) ATMG00510 | Symbols: NAD7 | NADH dehydrogenase subunit 7 | chrM:132071-138153 FORWARDweakly similar to ( 129) NDUS2_NICSY NADH-ubiquinone oxidoreductase 49 kDa subunit (EC 1.6.5.3) (EC 1.6.99.3) (NADH dehydrogenase subunit 7) - Nicotiana sylvestris (Wood tobacco)weakly similar to ( 122) loc_osm1g00230 11706.m00017 protein NADH dehydrogenase subunit 7 PRK06075 Complex1_49k…	T
1.1.40	PS.lightreaction.cyclic electron flow-chlororespiration	solyc01g065810.1	weakly similar to ( 157) ATMG00510 | Symbols: NAD7 | NADH dehydrogenase subunit 7 | chrM:132071-138153 FORWARDweakly similar to ( 166) NDUS2_NICSY NADH-ubiquinone oxidoreductase 49 kDa subunit (EC 1.6.5.3) (EC 1.6.99.3) (NADH dehydrogenase subunit 7) - Nicotiana sylvestris (Wood tobacco)weakly similar to ( 159) loc_osm1g00230 11706.m00017 protein NADH dehydrogenase subunit 7 PRK06075 Complex1_49k…	T
1.1.40	PS.lightreaction.cyclic electron flow-chlororespiration	solyc02g011790.1	weakly similar to ( 125) ATCG01100 | Symbols: NDHA | NADH dehydrogenase ND1 | chrC:119847-122009 REVERSEweakly similar to ( 157) NU1C_SOLTU NAD(P)H-quinone oxidoreductase subunit 1, chloroplast (EC 1.6.5.-) (NAD(P)H dehydrogenase subunit 1) (NDH subunit 1) (NADH-plastoquinone oxidoreductase subunit 1) - Solanum tuberosum (Potato)weakly similar to ( 122) loc_osp1g00960 11562.m00087 protein NADH de…	T
1.1.40	PS.lightreaction.cyclic electron flow-chlororespiration	solyc04g039790.1	weakly similar to ( 120) ATCG01250 | Symbols: NDHB.2 | NADH dehydrogenase ND2 | chrC:141854-143708 FORWARDweakly similar to ( 122) NU2C_SOLTU NAD(P)H-quinone oxidoreductase chain 2, chloroplast (EC 1.6.5.-) (NAD(P)H dehydrogenase, chain 2) (NADH-plastoquinone oxidoreductase chain 2) - Solanum tuberosum (Potato)weakly similar to ( 114) loc_osp1g01060 11562.m00096 protein NADH dehydrogenase subunit…	T
1.1.40	PS.lightreaction.cyclic electron flow-chlororespiration	solyc05g024440.1	very weakly similar to (83.6) ATCG01250 | Symbols: NDHB.2 | NADH dehydrogenase ND2 | chrC:141854-143708 FORWARDvery weakly similar to (85.9) NU2C_LOTJA NAD(P)H-quinone oxidoreductase chain 2, chloroplast (EC 1.6.5.-) (NAD(P)H dehydrogenase, chain 2) (NADH-plastoquinone oxidoreductase chain 2) - Lotus japonicusvery weakly similar to (85.5) loc_os02g24580 12002.m07605 protein NAD(P)H-dependent oxid…	T
1.1.40	PS.lightreaction.cyclic electron flow-chlororespiration	solyc01g011410.1	weakly similar to ( 147) ATCG01110 | Symbols: NDHH | Encodes the 49KDa plastid NAD(P)H dehydrogenase subunit H protein. Its transcription is regulated by an ndhF-specific plastid sigma factor, SIG4. | chrC:122011-123192 REVERSEweakly similar to ( 156) NDHH_TOBAC NAD(P)H-quinone oxidoreductase chain H, chloroplast (EC 1.6.5.-) (NAD(P)H dehydrogenase, chain H) (NADH-plastoquinone oxidoreductase 49 …	T
1.1.40	PS.lightreaction.cyclic electron flow-chlororespiration	solyc01g017260.1	very weakly similar to ( 100) NU2C_LOTJA NAD(P)H-quinone oxidoreductase chain 2, chloroplast (EC 1.6.5.-) (NAD(P)H dehydrogenase, chain 2) (NADH-plastoquinone oxidoreductase chain 2) - Lotus japonicusndhB PRK02504 evidence_code:10F0H1E0IEG genomic_reference:SL2.40ch01 gene_region:23899040-23899651 transcript_region:SL2.40ch01:23899040..23899651+ go_terms:GO:0055114 functional_description:"NAD(P)H…	T
1.1.40	PS.lightreaction.cyclic electron flow-chlororespiration	solyc12g033080.1	moderately similar to ( 233) ATCG01250 | Symbols: NDHB.2 | NADH dehydrogenase ND2 | chrC:141854-143708 FORWARDmoderately similar to ( 237) NU2C_SOLTU NAD(P)H-quinone oxidoreductase chain 2, chloroplast (EC 1.6.5.-) (NAD(P)H dehydrogenase, chain 2) (NADH-plastoquinone oxidoreductase chain 2) - Solanum tuberosum (Potato)moderately similar to ( 259) loc_os02g24580 12002.m07605 protein NAD(P)H-depend…	T
1.1.40	PS.lightreaction.cyclic electron flow-chlororespiration	solyc01g017180.1	weakly similar to ( 128) ATCG01250 | Symbols: NDHB.2 | NADH dehydrogenase ND2 | chrC:141854-143708 FORWARDweakly similar to ( 129) NU2C_SOLTU NAD(P)H-quinone oxidoreductase chain 2, chloroplast (EC 1.6.5.-) (NAD(P)H dehydrogenase, chain 2) (NADH-plastoquinone oxidoreductase chain 2) - Solanum tuberosum (Potato)weakly similar to ( 131) loc_os02g24580 12002.m07605 protein NAD(P)H-dependent oxidored…	T
1.1.40	PS.lightreaction.cyclic electron flow-chlororespiration	solyc05g013090.1	weakly similar to ( 123) NU5C_ATRBE NAD(P)H-quinone oxidoreductase chain 5, chloroplast (EC 1.6.5.-) (NAD(P)H dehydrogenase, chain 5) (NADH-plastoquinone oxidoreductase chain 5) - Atropa belladonna (Belladonna) (Deadly nightshade)Oxidored_q1_C ndhF evidence_code:10F0H1E0IEG genomic_reference:SL2.40ch05 gene_region:6185175-6188183 transcript_region:SL2.40ch05:6185175..6188183- go_terms:GO:0055114 …	T
1.1.40	PS.lightreaction.cyclic electron flow-chlororespiration	solyc03g061580.1	weakly similar to ( 122) ATMG00665 | Symbols: NAD5B, NAD5.2, NAD5 | Mitochondrial NADH dehydrogenase subunit 5. The gene is trans-spliced from three different pre-cursors, NAD5a, NAD5b and NAD5c. | chrM:190740-190761 REVERSEweakly similar to ( 125) NU5M_OENBE NADH-ubiquinone oxidoreductase chain 5 (EC 1.6.5.3) (NADH dehydrogenase subunit 5) - Oenothera bertiana (Berteros evening primrose)very wea…	T
1.1.40	PS.lightreaction.cyclic electron flow-chlororespiration	solyc11g050760.1	weakly similar to ( 169) ATCG01100 | Symbols: NDHA | NADH dehydrogenase ND1 | chrC:119847-122009 REVERSEweakly similar to ( 194) NU1C_SOLTU NAD(P)H-quinone oxidoreductase subunit 1, chloroplast (EC 1.6.5.-) (NAD(P)H dehydrogenase subunit 1) (NDH subunit 1) (NADH-plastoquinone oxidoreductase subunit 1) - Solanum tuberosum (Potato)weakly similar to ( 166) loc_osp1g00960 11562.m00087 protein NADH de…	T
1.1.40	PS.lightreaction.cyclic electron flow-chlororespiration	solyc02g011780.1	weakly similar to ( 167) ATCG01090 | Symbols: NDHI | Encodes subunit of the chloroplast NAD(P)H dehydrogenase complex | chrC:119244-119762 REVERSEweakly similar to ( 177) NDHI_SOLTU NAD(P)H-quinone oxidoreductase subunit I, chloroplast (EC 1.6.5.-) (NAD(P)H dehydrogenase subunit I) (NDH subunit I) (NADH-plastoquinone oxidoreductase subunit I) - Solanum tuberosum (Potato)weakly similar to ( 150) l…	T
1.1.40	PS.lightreaction.cyclic electron flow-chlororespiration	solyc10g047400.1	weakly similar to ( 150) ATCG01110 | Symbols: NDHH | Encodes the 49KDa plastid NAD(P)H dehydrogenase subunit H protein. Its transcription is regulated by an ndhF-specific plastid sigma factor, SIG4. | chrC:122011-123192 REVERSEweakly similar to ( 167) NDHH_TOBAC NAD(P)H-quinone oxidoreductase chain H, chloroplast (EC 1.6.5.-) (NAD(P)H dehydrogenase, chain H) (NADH-plastoquinone oxidoreductase 49 …	T
1.1.40	PS.lightreaction.cyclic electron flow-chlororespiration	solyc02g011900.1	very weakly similar to (85.1) NU2C_PSINU NAD(P)H-quinone oxidoreductase chain 2, chloroplast (EC 1.6.5.-) (NAD(P)H dehydrogenase, chain 2) (NADH-plastoquinone oxidoreductase chain 2) - Psilotum nudum (Whisk fern)ndhB evidence_code:10F0H1E0IEG genomic_reference:SL2.40ch02 gene_region:5006598-5008016 transcript_region:SL2.40ch02:5006598..5008016+ go_terms:GO:0055114 functional_description:"NAD(P)H-…	T
1.1.40	PS.lightreaction.cyclic electron flow-chlororespiration	solyc00g013140.1	highly similar to ( 597) ATMG00665 | Symbols: NAD5B, NAD5.2, NAD5 | Mitochondrial NADH dehydrogenase subunit 5. The gene is trans-spliced from three different pre-cursors, NAD5a, NAD5b and NAD5c. | chrM:190740-190761 REVERSEhighly similar to ( 608) NU5M_WHEAT NADH-ubiquinone oxidoreductase chain 5 (EC 1.6.5.3) (NADH dehydrogenase subunit 5) - Triticum aestivum (Wheat)moderately similar to ( 255) …	T
1.1.40	PS.lightreaction.cyclic electron flow-chlororespiration	solyc01g035220.1	weakly similar to ( 109) ATCG01250 | Symbols: NDHB.2 | NADH dehydrogenase ND2 | chrC:141854-143708 FORWARDweakly similar to ( 113) NU2C_LACSA NAD(P)H-quinone oxidoreductase chain 2, chloroplast (EC 1.6.5.-) (NAD(P)H dehydrogenase, chain 2) (NADH-plastoquinone oxidoreductase chain 2) - Lactuca sativa (Garden lettuce)weakly similar to ( 108) loc_osp1g01060 11562.m00096 protein NADH dehydrogenase su…	T
1.1.40	PS.lightreaction.cyclic electron flow-chlororespiration	solyc01g007660.2	highly similar to ( 589) ATCG01250 | Symbols: NDHB.2 | NADH dehydrogenase ND2 | chrC:141854-143708 FORWARDhighly similar to ( 825) NU2C_SOLTU NAD(P)H-quinone oxidoreductase chain 2, chloroplast (EC 1.6.5.-) (NAD(P)H dehydrogenase, chain 2) (NADH-plastoquinone oxidoreductase chain 2) - Solanum tuberosum (Potato)highly similar to ( 791) loc_osp1g01060 11562.m00096 protein NADH dehydrogenase subunit…	T
1.1.40	PS.lightreaction.cyclic electron flow-chlororespiration	solyc09g050070.1	weakly similar to ( 147) ATCG01250 | Symbols: NDHB.2 | NADH dehydrogenase ND2 | chrC:141854-143708 FORWARDmoderately similar to ( 353) NU2C_PANGI NAD(P)H-quinone oxidoreductase chain 2, chloroplast (EC 1.6.5.-) (NAD(P)H dehydrogenase, chain 2) (NADH-plastoquinone oxidoreductase chain 2) - Panax ginseng (Korean ginseng)moderately similar to ( 338) loc_osp1g01060 11562.m00096 protein NADH dehydroge…	T
1.1.40	PS.lightreaction.cyclic electron flow-chlororespiration	solyc01g017100.1	weakly similar to ( 171) ATCG01010 | Symbols: NDHF | Chloroplast encoded NADH dehydrogenase unit. | chrC:110398-112638 REVERSEweakly similar to ( 185) NU5C_ATRBE NAD(P)H-quinone oxidoreductase chain 5, chloroplast (EC 1.6.5.-) (NAD(P)H dehydrogenase, chain 5) (NADH-plastoquinone oxidoreductase chain 5) - Atropa belladonna (Belladonna) (Deadly nightshade)weakly similar to ( 162) loc_osp1g00880 115…	T
1.1.40	PS.lightreaction.cyclic electron flow-chlororespiration	solyc03g013620.1	moderately similar to ( 207) ATCG01010 | Symbols: NDHF | Chloroplast encoded NADH dehydrogenase unit. | chrC:110398-112638 REVERSEmoderately similar to ( 248) NU5C_ATRBE NAD(P)H-quinone oxidoreductase chain 5, chloroplast (EC 1.6.5.-) (NAD(P)H dehydrogenase, chain 5) (NADH-plastoquinone oxidoreductase chain 5) - Atropa belladonna (Belladonna) (Deadly nightshade)moderately similar to ( 204) loc_os…	T
1.1.40	PS.lightreaction.cyclic electron flow-chlororespiration	solyc11g021220.1	moderately similar to ( 300) ATCG01090 | Symbols: NDHI | Encodes subunit of the chloroplast NAD(P)H dehydrogenase complex | chrC:119244-119762 REVERSEmoderately similar to ( 313) NDHI_SOLTU NAD(P)H-quinone oxidoreductase subunit I, chloroplast (EC 1.6.5.-) (NAD(P)H dehydrogenase subunit I) (NDH subunit I) (NADH-plastoquinone oxidoreductase subunit I) - Solanum tuberosum (Potato)moderately similar…	T
1.1.40	PS.lightreaction.cyclic electron flow-chlororespiration	solyc02g032320.1	weakly similar to ( 105) ATCG01010 | Symbols: NDHF | Chloroplast encoded NADH dehydrogenase unit. | chrC:110398-112638 REVERSEweakly similar to ( 115) NU5C_TOBAC NAD(P)H-quinone oxidoreductase chain 5, chloroplast (EC 1.6.5.-) (NAD(P)H dehydrogenase, chain 5) (NADH-plastoquinone oxidoreductase chain 5) - Nicotiana tabacum (Common tobacco)weakly similar to ( 105) loc_osp1g00880 11562.m00079 protei…	T
1.1.40	PS.lightreaction.cyclic electron flow-chlororespiration	solyc10g047470.1	weakly similar to ( 152) ATCG01110 | Symbols: NDHH | Encodes the 49KDa plastid NAD(P)H dehydrogenase subunit H protein. Its transcription is regulated by an ndhF-specific plastid sigma factor, SIG4. | chrC:122011-123192 REVERSEweakly similar to ( 161) NDHH_TOBAC NAD(P)H-quinone oxidoreductase chain H, chloroplast (EC 1.6.5.-) (NAD(P)H dehydrogenase, chain H) (NADH-plastoquinone oxidoreductase 49 …	T
1.1.40	PS.lightreaction.cyclic electron flow-chlororespiration	solyc03g095890.1	weakly similar to ( 168) ATCG01250 | Symbols: NDHB.2 | NADH dehydrogenase ND2 | chrC:141854-143708 FORWARDweakly similar to ( 182) NU2C_NYMAL NAD(P)H-quinone oxidoreductase chain 2, chloroplast (EC 1.6.5.-) (NAD(P)H dehydrogenase, chain 2) (NADH-plastoquinone oxidoreductase chain 2) - Nymphaea alba (White water-lily)weakly similar to ( 169) loc_osp1g01060 11562.m00096 protein NADH dehydrogenase s…	T
1.1.40	PS.lightreaction.cyclic electron flow-chlororespiration	solyc12g033020.1	weakly similar to ( 150) ATCG01250 | Symbols: NDHB.2 | NADH dehydrogenase ND2 | chrC:141854-143708 FORWARDweakly similar to ( 152) NU2C_LOTJA NAD(P)H-quinone oxidoreductase chain 2, chloroplast (EC 1.6.5.-) (NAD(P)H dehydrogenase, chain 2) (NADH-plastoquinone oxidoreductase chain 2) - Lotus japonicusweakly similar to ( 149) loc_os02g24580 12002.m07605 protein NAD(P)H-dependent oxidoreductase, put…	T
1.1.40	PS.lightreaction.cyclic electron flow-chlororespiration	solyc12g033010.1	weakly similar to ( 116) NU5C_TOBAC NAD(P)H-quinone oxidoreductase chain 5, chloroplast (EC 1.6.5.-) (NAD(P)H dehydrogenase, chain 5) (NADH-plastoquinone oxidoreductase chain 5) - Nicotiana tabacum (Common tobacco) evidence_code:10F0H1E0IEG genomic_reference:SL2.40ch12 gene_region:22324082-22324336 transcript_region:SL2.40ch12:22324082..22324336+ go_terms:GO:0055114 functional_description:"NADH d…	T
1.1.40	PS.lightreaction.cyclic electron flow-chlororespiration	solyc08g077160.1	weakly similar to ( 128) ATCG01250 | Symbols: NDHB.2 | NADH dehydrogenase ND2 | chrC:141854-143708 FORWARDweakly similar to ( 137) NU2C_SOLTU NAD(P)H-quinone oxidoreductase chain 2, chloroplast (EC 1.6.5.-) (NAD(P)H dehydrogenase, chain 2) (NADH-plastoquinone oxidoreductase chain 2) - Solanum tuberosum (Potato)weakly similar to ( 129) loc_osp1g01060 11562.m00096 protein NADH dehydrogenase subunit…	T
1.1.40	PS.lightreaction.cyclic electron flow-chlororespiration	solyc12g036590.1	weakly similar to ( 125) ATMG00510 | Symbols: NAD7 | NADH dehydrogenase subunit 7 | chrM:132071-138153 FORWARDweakly similar to ( 131) NDUS2_NICSY NADH-ubiquinone oxidoreductase 49 kDa subunit (EC 1.6.5.3) (EC 1.6.99.3) (NADH dehydrogenase subunit 7) - Nicotiana sylvestris (Wood tobacco)weakly similar to ( 130) loc_osm1g00230 11706.m00017 protein NADH dehydrogenase subunit 7 PRK06075 Complex1_49k…	T
1.1.40	PS.lightreaction.cyclic electron flow-chlororespiration	solyc11g021120.1	weakly similar to ( 109) NU2C_PANGI NAD(P)H-quinone oxidoreductase chain 2, chloroplast (EC 1.6.5.-) (NAD(P)H dehydrogenase, chain 2) (NADH-plastoquinone oxidoreductase chain 2) - Panax ginseng (Korean ginseng)very weakly similar to (99.0) loc_osp1g01060 11562.m00096 protein NADH dehydrogenase subunit 2 evidence_code:10F0H0E0IEG genomic_reference:SL2.40ch11 gene_region:13368588-13368821 transcrip…	T
1.1.40	PS.lightreaction.cyclic electron flow-chlororespiration	solyc01g017190.1	very weakly similar to (98.6) NU2C_CALFE NAD(P)H-quinone oxidoreductase chain 2, chloroplast (EC 1.6.5.-) (NAD(P)H dehydrogenase, chain 2) (NADH-plastoquinone oxidoreductase chain 2) - Calycanthus fertilis var. ferax (Calycanthus floridus var. glaucus)very weakly similar to (92.0) loc_osp1g01060 11562.m00096 protein NADH dehydrogenase subunit 2 evidence_code:10F0H1E0IEG genomic_reference:SL2.40ch…	T
1.1.40	PS.lightreaction.cyclic electron flow-chlororespiration	solyc09g090570.2	weakly similar to ( 144) AT2G05620 | Symbols: PGR5 | PGR5 (proton gradient regulation 5); electron carrier | chr2:2081204-2081687 REVERSEweakly similar to ( 127) loc_os08g45190 12008.m08489 protein PGR5, putative, expressed genomic_reference:SL2.40ch09 gene_region:65408350-65411214 transcript_region:SL2.40ch09:65408350..65411214+ go_terms:GO:0009055 functional_description:"Proton gradient regulat…	T
1.1.40	PS.lightreaction.cyclic electron flow-chlororespiration	solyc09g009360.1	moderately similar to ( 338) ATMG00510 | Symbols: NAD7 | NADH dehydrogenase subunit 7 | chrM:132071-138153 FORWARDmoderately similar to ( 358) NDUS2_NICSY NADH-ubiquinone oxidoreductase 49 kDa subunit (EC 1.6.5.3) (EC 1.6.99.3) (NADH dehydrogenase subunit 7) - Nicotiana sylvestris (Wood tobacco)moderately similar to ( 332) loc_osm1g00230 11706.m00017 protein NADH dehydrogenase subunit 7 PRK06075 …	T
1.1.40	PS.lightreaction.cyclic electron flow-chlororespiration	solyc11g021090.1	weakly similar to ( 168) ATCG01250 | Symbols: NDHB.2 | NADH dehydrogenase ND2 | chrC:141854-143708 FORWARDweakly similar to ( 181) NU2C_SOLTU NAD(P)H-quinone oxidoreductase chain 2, chloroplast (EC 1.6.5.-) (NAD(P)H dehydrogenase, chain 2) (NADH-plastoquinone oxidoreductase chain 2) - Solanum tuberosum (Potato)weakly similar to ( 171) loc_osp1g01060 11562.m00096 protein NADH dehydrogenase subunit…	T
1.1.40	PS.lightreaction.cyclic electron flow-chlororespiration	solyc05g013100.1	weakly similar to ( 117) ATCG01010 | Symbols: NDHF | Chloroplast encoded NADH dehydrogenase unit. | chrC:110398-112638 REVERSEweakly similar to ( 150) NU5C_TOBAC NAD(P)H-quinone oxidoreductase chain 5, chloroplast (EC 1.6.5.-) (NAD(P)H dehydrogenase, chain 5) (NADH-plastoquinone oxidoreductase chain 5) - Nicotiana tabacum (Common tobacco)weakly similar to ( 110) loc_osp1g00880 11562.m00079 protei…	T
1.1.40	PS.lightreaction.cyclic electron flow-chlororespiration	solyc02g011800.1	weakly similar to ( 142) ATCG01100 | Symbols: NDHA | NADH dehydrogenase ND1 | chrC:119847-122009 REVERSEweakly similar to ( 175) NU1C_NICSY NAD(P)H-quinone oxidoreductase subunit 1, chloroplast (EC 1.6.5.-) (NAD(P)H dehydrogenase subunit 1) (NDH subunit 1) (NADH-plastoquinone oxidoreductase subunit 1) - Nicotiana sylvestris (Wood tobacco)weakly similar to ( 122) loc_osp1g00960 11562.m00087 protei…	T
1.1.40	PS.lightreaction.cyclic electron flow-chlororespiration	solyc09g061460.1	moderately similar to ( 216) ATCG01250 | Symbols: NDHB.2 | NADH dehydrogenase ND2 | chrC:141854-143708 FORWARDmoderately similar to ( 430) NU2C_PANGI NAD(P)H-quinone oxidoreductase chain 2, chloroplast (EC 1.6.5.-) (NAD(P)H dehydrogenase, chain 2) (NADH-plastoquinone oxidoreductase chain 2) - Panax ginseng (Korean ginseng)moderately similar to ( 408) loc_osp1g01060 11562.m00096 protein NADH dehyd…	T
1.1.40	PS.lightreaction.cyclic electron flow-chlororespiration	solyc08g061900.1	very weakly similar to (93.6) NU2C_LACSA NAD(P)H-quinone oxidoreductase chain 2, chloroplast (EC 1.6.5.-) (NAD(P)H dehydrogenase, chain 2) (NADH-plastoquinone oxidoreductase chain 2) - Lactuca sativa (Garden lettuce)very weakly similar to (89.4) loc_osp1g01060 11562.m00096 protein NADH dehydrogenase subunit 2 evidence_code:10F0H1E0IEG genomic_reference:SL2.40ch08 gene_region:46871454-46871732 tra…	T
1.1.40	PS.lightreaction.cyclic electron flow-chlororespiration	solyc02g011720.1	very weakly similar to (84.7) ATCG01010 | Symbols: NDHF | Chloroplast encoded NADH dehydrogenase unit. | chrC:110398-112638 REVERSEweakly similar to ( 107) NU5C_TOBAC NAD(P)H-quinone oxidoreductase chain 5, chloroplast (EC 1.6.5.-) (NAD(P)H dehydrogenase, chain 5) (NADH-plastoquinone oxidoreductase chain 5) - Nicotiana tabacum (Common tobacco)very weakly similar to (97.8) loc_osp1g00880 11562.m00…	T
1.1.50	PS.lightreaction.NPQ
1.1.60	PS.lightreaction.state transition
1.1.70	PS.lightreaction.hydrogenase
1.1.70.1	PS.lightreaction.hydrogenase.FeFe-hydrogenase
1.1.70.2	PS.lightreaction.hydrogenase.NiFe-hydrogenase
1.1.99	PS.lightreaction.unspecified
1.1.99.1	PS.lightreaction.unspecified.TEF
1.1.1001	PS.lightreaction	phytol	PS.lightreaction, chlorophyll	M
1.1.1002	PS.lightreaction.binding proteins.Chlorophyll a	chlorophyll a	PS.lightreaction, chlorophyll	M
1.1.1003	PS.lightreaction.binding proteins.Chlorophyll b	chlorophyll b	PS.lightreaction, chlorophyll	M
1.1.1004	PS.lightreaction.PS II.PQ	decyl-plastoquin	PS.lightreaction	M
1.2	PS.photorespiration	solyc08g078490.2	moderately similar to ( 476) AT4G17360 | Symbols: | formyltetrahydrofolate deformylase/ hydroxymethyl-, formyl- and related transferase/ methyltransferase | chr4:9703698-9705468 REVERSEmoderately similar to ( 427) loc_os03g01222 12003.m35587 protein formyltetrahydrofolate deformylase, putative, expressed purU PurU PRK13011 purU PurN purN Formyl_trans_N genomic_reference:SL2.40ch08 gene_region:594…	T
1.2	PS.photorespiration	solyc06g060770.2	moderately similar to ( 467) AT5G47435 | Symbols: | formyltetrahydrofolate deformylase, putative | chr5:19241779-19243424 FORWARDvery weakly similar to (80.1) PUR3_VIGUN Phosphoribosylglycinamide formyltransferase, chloroplast precursor (EC 2.1.2.2) (GART) (GAR transformylase) (5-phosphoribosylglycinamide transformylase) - Vigna unguiculata (Cowpea)moderately similar to ( 453) loc_os03g01222 1200…	T
1.2.1	PS.photorespiration.phosphoglycolate phosphatase	solyc11g008620.1	moderately similar to ( 494) AT5G36790 | Symbols: | phosphoglycolate phosphatase, putative | chr5:14481229-14483730 REVERSEmoderately similar to ( 496) loc_os04g41340 12004.m09113 protein 4-nitrophenylphosphatase, putative, expressed NagD PRK10444 evidence_code:10F1H1E1IEG genomic_reference:SL2.40ch11 gene_region:2807207-2813709 transcript_region:SL2.40ch11:2807207..2813709- go_terms:GO:0008152 f…	T
1.2.2	PS.photorespiration.glycolate oxydase	solyc03g122150.2	weakly similar to ( 145) AT3G14130 | Symbols: | (S)-2-hydroxy-acid oxidase, peroxisomal, putative / glycolate oxidase, putative / short chain alpha-hydroxy acid oxidase, putative | chr3:4685844-4687852 REVERSEweakly similar to ( 116) GOX_SPIOL Peroxisomal (S)-2-hydroxy-acid oxidase (EC 1.1.3.15) (Glycolate oxidase) (GOX) (Short chain alpha-hydroxy acid oxidase) - Spinacia oleracea (Spinach)weakly…	T
1.2.2	PS.photorespiration.glycolate oxydase	solyc03g122140.2	highly similar to ( 510) AT3G14150 | Symbols: | (S)-2-hydroxy-acid oxidase, peroxisomal, putative / glycolate oxidase, putative / short chain alpha-hydroxy acid oxidase, putative | chr3:4690667-4692679 REVERSEmoderately similar to ( 405) GOX_SPIOL Peroxisomal (S)-2-hydroxy-acid oxidase (EC 1.1.3.15) (Glycolate oxidase) (GOX) (Short chain alpha-hydroxy acid oxidase) - Spinacia oleracea (Spinach)mo…	T
1.2.2	PS.photorespiration.glycolate oxydase	solyc03g122160.1	weakly similar to ( 115) AT3G14150 | Symbols: | (S)-2-hydroxy-acid oxidase, peroxisomal, putative / glycolate oxidase, putative / short chain alpha-hydroxy acid oxidase, putative | chr3:4690667-4692679 REVERSEvery weakly similar to (88.6) loc_os07g42440 12007.m079750 protein hydroxyacid oxidase 1, putative, expressed alpha_hydroxyacid_oxid_FMN FMN_dh evidence_code:10F0H1E0IEG genomic_reference:SL…	T
1.2.2	PS.photorespiration.glycolate oxydase	solyc10g007600.2	highly similar to ( 624) AT3G14420 | Symbols: | (S)-2-hydroxy-acid oxidase, peroxisomal, putative / glycolate oxidase, putative / short chain alpha-hydroxy acid oxidase, putative | chr3:4821899-4823899 FORWARDhighly similar to ( 620) GOX_SPIOL Peroxisomal (S)-2-hydroxy-acid oxidase (EC 1.1.3.15) (Glycolate oxidase) (GOX) (Short chain alpha-hydroxy acid oxidase) - Spinacia oleracea (Spinach)highly…	T
1.2.2	PS.photorespiration.glycolate oxydase	solyc03g122130.2	highly similar to ( 504) AT3G14130 | Symbols: | (S)-2-hydroxy-acid oxidase, peroxisomal, putative / glycolate oxidase, putative / short chain alpha-hydroxy acid oxidase, putative | chr3:4685844-4687852 REVERSEmoderately similar to ( 397) GOX_SPIOL Peroxisomal (S)-2-hydroxy-acid oxidase (EC 1.1.3.15) (Glycolate oxidase) (GOX) (Short chain alpha-hydroxy acid oxidase) - Spinacia oleracea (Spinach)mo…	T
1.2.2	PS.photorespiration.glycolate oxydase	solyc03g122170.2	highly similar to ( 525) AT3G14130 | Symbols: | (S)-2-hydroxy-acid oxidase, peroxisomal, putative / glycolate oxidase, putative / short chain alpha-hydroxy acid oxidase, putative | chr3:4685844-4687852 REVERSEmoderately similar to ( 414) GOX_SPIOL Peroxisomal (S)-2-hydroxy-acid oxidase (EC 1.1.3.15) (Glycolate oxidase) (GOX) (Short chain alpha-hydroxy acid oxidase) - Spinacia oleracea (Spinach)mo…	T
1.2.2	PS.photorespiration.glycolate oxydase	solyc07g056540.2	highly similar to ( 655) AT3G14420 | Symbols: | (S)-2-hydroxy-acid oxidase, peroxisomal, putative / glycolate oxidase, putative / short chain alpha-hydroxy acid oxidase, putative | chr3:4821899-4823899 FORWARDhighly similar to ( 650) GOX_SPIOL Peroxisomal (S)-2-hydroxy-acid oxidase (EC 1.1.3.15) (Glycolate oxidase) (GOX) (Short chain alpha-hydroxy acid oxidase) - Spinacia oleracea (Spinach)highly…	T
1.2.2	PS.photorespiration.glycolate oxydase	solyc08g048250.2	highly similar to ( 622) AT4G18360 | Symbols: | (S)-2-hydroxy-acid oxidase, peroxisomal, putative / glycolate oxidase, putative / short chain alpha-hydroxy acid oxidase, putative | chr4:10146627-10148386 REVERSEhighly similar to ( 606) GOX_SPIOL Peroxisomal (S)-2-hydroxy-acid oxidase (EC 1.1.3.15) (Glycolate oxidase) (GOX) (Short chain alpha-hydroxy acid oxidase) - Spinacia oleracea (Spinach)high…	T
1.2.3	PS.photorespiration.aminotransferases peroxisomal	solyc12g099930.1	highly similar to ( 698) AT2G13360 | Symbols: AGT, AGT1 | AGT (ALANINE:GLYOXYLATE AMINOTRANSFERASE); alanine-glyoxylate transaminase/ serine-glyoxylate transaminase/ serine-pyruvate transaminase | chr2:5539417-5540902 REVERSEweakly similar to ( 102) SGAT_MAIZE Serine--glyoxylate aminotransferase (EC 2.6.1.45) (SGAT) (Alanine--glyoxylate aminotransferase) (EC 2.6.1.44) (AGT) (Fragments) - Zea mays…	T
1.2.4	PS.photorespiration.glycine cleavage
1.2.4.1	PS.photorespiration.glycine cleavage.P subunit
1.2.4.2	PS.photorespiration.glycine cleavage.T subunit
1.2.4.3	PS.photorespiration.glycine cleavage.L subunit
1.2.4.4	PS.photorespiration.glycine cleavage.H protein	solyc06g061070.2	moderately similar to ( 236) AT1G32470 | Symbols: | glycine cleavage system H protein, mitochondrial, putative | chr1:11739479-11740246 REVERSEmoderately similar to ( 253) GCSH_FLAPR Glycine cleavage system H protein, mitochondrial precursor - Flaveria pringleimoderately similar to ( 237) loc_os10g37180 12010.m06515 protein glycine cleavage system H protein, mitochondrial precursor, putative, exp…	T
1.2.4.4	PS.photorespiration.glycine cleavage.H protein	solyc08g007040.2	moderately similar to ( 228) AT2G35370 | Symbols: GDCH | GDCH; glycine dehydrogenase (decarboxylating) | chr2:14891239-14892050 FORWARDmoderately similar to ( 248) GCSH_FLAPR Glycine cleavage system H protein, mitochondrial precursor - Flaveria pringleimoderately similar to ( 224) loc_os10g37180 12010.m06515 protein glycine cleavage system H protein, mitochondrial precursor, putative, expressed P…	T
1.2.4.4	PS.photorespiration.glycine cleavage.H protein	solyc02g068740.2	moderately similar to ( 209) AT2G35120 | Symbols: | glycine cleavage system H protein, mitochondrial, putative | chr2:14805913-14807274 REVERSEweakly similar to ( 181) GCSH_ORYSA Glycine cleavage system H protein, mitochondrial precursor - Oryza sativa (Rice)moderately similar to ( 204) loc_os06g45670 12006.m09095 protein glycine cleavage system H protein 1, mitochondrial precursor, putative, exp…	T
1.2.5	PS.photorespiration.serine hydroxymethyltransferase	solyc08g065490.2	highly similar to ( 843) AT4G32520 | Symbols: SHM3 | SHM3 (SERINE HYDROXYMETHYLTRANSFERASE 3); catalytic/ glycine hydroxymethyltransferase/ pyridoxal phosphate binding | chr4:15689642-15692334 REVERSEhighly similar to ( 571) GLYM_PEA Serine hydroxymethyltransferase, mitochondrial precursor (EC 2.1.2.1) (Serine methylase) (Glycine hydroxymethyltransferase) (SHMT) - Pisum sativum (Garden pea)highly…	T
1.2.5	PS.photorespiration.serine hydroxymethyltransferase	solyc04g076790.2	highly similar to ( 848) AT5G26780 | Symbols: SHM2 | SHM2 (SERINE HYDROXYMETHYLTRANSFERASE 2); catalytic/ glycine hydroxymethyltransferase/ pyridoxal phosphate binding | chr5:9418299-9421725 FORWARDhighly similar to ( 863) GLYM_PEA Serine hydroxymethyltransferase, mitochondrial precursor (EC 2.1.2.1) (Serine methylase) (Glycine hydroxymethyltransferase) (SHMT) - Pisum sativum (Garden pea)highly s…	T
1.2.5	PS.photorespiration.serine hydroxymethyltransferase	solyc02g091560.2	highly similar to ( 922) AT4G37930 | Symbols: SHM1, STM, SHMT1 | SHM1 (SERINE TRANSHYDROXYMETHYLTRANSFERASE 1); glycine hydroxymethyltransferase/ poly(U) binding | chr4:17831891-17834742 REVERSEnearly identical (1001) GLYM_SOLTU Serine hydroxymethyltransferase, mitochondrial precursor (EC 2.1.2.1) (Serine methylase) (Glycine hydroxymethyltransferase) (SHMT) - Solanum tuberosum (Potato)highly simi…	T
1.2.5	PS.photorespiration.serine hydroxymethyltransferase	solyc12g095930.1	highly similar to ( 827) AT4G32520 | Symbols: SHM3 | SHM3 (SERINE HYDROXYMETHYLTRANSFERASE 3); catalytic/ glycine hydroxymethyltransferase/ pyridoxal phosphate binding | chr4:15689642-15692334 REVERSEhighly similar to ( 568) GLYM_SOLTU Serine hydroxymethyltransferase, mitochondrial precursor (EC 2.1.2.1) (Serine methylase) (Glycine hydroxymethyltransferase) (SHMT) - Solanum tuberosum (Potato)high…	T
1.2.5	PS.photorespiration.serine hydroxymethyltransferase	solyc01g104000.2	highly similar to ( 790) AT1G36370 | Symbols: SHM7 | SHM7 (serine hydroxymethyltransferase 7); catalytic/ glycine hydroxymethyltransferase/ pyridoxal phosphate binding | chr1:13696240-13698576 REVERSEmoderately similar to ( 479) GLYM_SOLTU Serine hydroxymethyltransferase, mitochondrial precursor (EC 2.1.2.1) (Serine methylase) (Glycine hydroxymethyltransferase) (SHMT) - Solanum tuberosum (Potato)…	T
1.2.6	PS.photorespiration.hydroxypyruvate reductase	solyc12g044260.1	moderately similar to ( 376) AT1G79870 | Symbols: | oxidoreductase family protein | chr1:30044794-30045851 FORWARDvery weakly similar to (86.3) DHGY_CUCSA Glycerate dehydrogenase (EC 1.1.1.29) (NADH-dependent hydroxypyruvate reductase) (HPR) (GDH) - Cucumis sativus (Cucumber)moderately similar to ( 337) loc_os01g12830 12001.m43412 protein glyoxylate reductase, putative, expressed LdhA 2-Hacid_dh …	T
1.2.6	PS.photorespiration.hydroxypyruvate reductase	solyc03g120660.2	weakly similar to ( 184) AT1G79870 | Symbols: | oxidoreductase family protein | chr1:30044794-30045851 FORWARDweakly similar to ( 155) loc_os01g12830 12001.m43412 protein glyoxylate reductase, putative, expressed LdhA 2-Hacid_dh genomic_reference:SL2.40ch03 gene_region:63036854-63038724 transcript_region:SL2.40ch03:63036854..63038724+ go_terms:GO:0008152 functional_description:"D-isomer specific …	T
1.2.6	PS.photorespiration.hydroxypyruvate reductase	solyc03g120680.2	moderately similar to ( 368) AT1G79870 | Symbols: | oxidoreductase family protein | chr1:30044794-30045851 FORWARDvery weakly similar to (89.4) DHGY_CUCSA Glycerate dehydrogenase (EC 1.1.1.29) (NADH-dependent hydroxypyruvate reductase) (HPR) (GDH) - Cucumis sativus (Cucumber)moderately similar to ( 362) loc_os01g12830 12001.m43412 protein glyoxylate reductase, putative, expressed LdhA 2-Hacid_dh …	T
1.2.6	PS.photorespiration.hydroxypyruvate reductase	solyc12g044250.1	moderately similar to ( 449) AT1G79870 | Symbols: | oxidoreductase family protein | chr1:30044794-30045851 FORWARDvery weakly similar to (96.3) DHGY_CUCSA Glycerate dehydrogenase (EC 1.1.1.29) (NADH-dependent hydroxypyruvate reductase) (HPR) (GDH) - Cucumis sativus (Cucumber)moderately similar to ( 419) loc_os01g12830 12001.m43412 protein glyoxylate reductase, putative, expressed LdhA 2-Hacid_dh …	T
1.2.6	PS.photorespiration.hydroxypyruvate reductase	solyc01g111630.2	highly similar to ( 692) AT1G68010 | Symbols: HPR | HPR; glycerate dehydrogenase/ poly(U) binding | chr1:25493418-25495720 FORWARDhighly similar to ( 685) DHGY_CUCSA Glycerate dehydrogenase (EC 1.1.1.29) (NADH-dependent hydroxypyruvate reductase) (HPR) (GDH) - Cucumis sativus (Cucumber)highly similar to ( 685) loc_os02g01150 12002.m33493 protein hydroxypyruvate reductase, putative, expressed 2-Ha…	T
1.2.6	PS.photorespiration.hydroxypyruvate reductase	solyc01g093990.2	moderately similar to ( 357) AT2G45630 | Symbols: | oxidoreductase family protein | chr2:18796000-18797089 FORWARDvery weakly similar to (99.4) FDH_SOLTU Formate dehydrogenase, mitochondrial precursor (EC 1.2.1.2) (NAD-dependent formate dehydrogenase) (FDH) - Solanum tuberosum (Potato)moderately similar to ( 296) loc_os04g01650 12004.m05482 protein glyoxylate reductase, putative LdhA 2-Hacid_dh S…	T
1.2.6	PS.photorespiration.hydroxypyruvate reductase	solyc03g120670.2	moderately similar to ( 444) AT1G79870 | Symbols: | oxidoreductase family protein | chr1:30044794-30045851 FORWARDvery weakly similar to (94.4) DHGY_CUCSA Glycerate dehydrogenase (EC 1.1.1.29) (NADH-dependent hydroxypyruvate reductase) (HPR) (GDH) - Cucumis sativus (Cucumber)moderately similar to ( 400) loc_os01g12830 12001.m43412 protein glyoxylate reductase, putative, expressed LdhA 2-Hacid_dh …	T
1.2.7	PS.photorespiration.glycerate kinase	solyc03g120430.2	highly similar to ( 574) AT1G80380 | Symbols: | phosphoribulokinase/uridine kinase-related | chr1:30217895-30219784 FORWARDhighly similar to ( 558) loc_os01g48990 12001.m150688 protein protein Kinase C630.09c, putative, expressed COG4240 genomic_reference:SL2.40ch03 gene_region:62875286-62878923 transcript_region:SL2.40ch03:62875286..62878923- go_terms:GO:0008887 functional_description:"Glycerate…	T
1.2.1001	PS.photorespiration.glycerate	glycerate	PS.photorepiration; lipid metabolism; amino acid degradation.serine; amino acid degradation.glycine; gluconeogenese/ glyoxylate cycle; TCA / org. transformation	M
1.2.1002	PS.photorepiration.glycolate	glycolate	PS.photorepiration	M
1.2.1003	PS.photorepiration.glycine	glycine	PS.photorepiration; amino acid synthesis.serine; amino acid synthesis.glycine; amino acid degradation.glycine; redox regulation; nucleotide metabolism.synthesis; C1-metabolism	M
1.2.1004	PS.photorepiration.serine	serine	PS.photorepiration; lipid metabolism; amino acid degradation.homoserine; amino acid synthesis.serine; amino acid degradation.serine; amino acid degradation.methionine; S-assimilation	M
1.2.1005	PS.photorepiration.glyoxylate	glyoxylate	PS.photorepiration	M
1.2.1006	PS.photorepiration.hydroxypyruvate	hydroxypyruvate	PS.photorepiration	M
1.3	PS.calvin cycle	solyc06g009630.1	very weakly similar to (99.0) AT3G62410 | Symbols: CP12-2, CP12 | CP12-2; protein binding | chr3:23091006-23091401 FORWARDvery weakly similar to (98.2) loc_os03g19380 12003.m07355 protein CP12-2, putative, expressedCP12 evidence_code:10F1H1E1IEG genomic_reference:SL2.40ch06 gene_region:3584164-3584547 transcript_region:SL2.40ch06:3584164..3584547+ go_terms:GO:0005515 functional_description:"CP12 …	T
1.3.1	PS.calvin cycle.rubisco large subunit	solyc12g062560.1	very weakly similar to (84.7) ATCG00180 | Symbols: RPOC1 | RNA polymerase beta subunit-1 | chrC:20251-23084 REVERSEvery weakly similar to (85.5) RPOC1_NICSY DNA-directed RNA polymerase beta' chain (EC 2.7.7.6) (PEP) (Plastid-encoded RNA polymerase beta' subunit) (RNA polymerase beta' subunit) - Nicotiana sylvestris (Wood tobacco)very weakly similar to (82.4) loc_osp1g00420 11562.m00031 protein ri…	T
1.3.1	PS.calvin cycle.rubisco large subunit	solyc00g203660.1	moderately similar to ( 278) ATCG00490 | Symbols: RBCL | large subunit of RUBISCO. Protein is tyrosine-phosphorylated and its phosphorylation state is modulated in response to ABA in Arabidopsis thaliana seeds. | chrC:54958-56397 FORWARDmoderately similar to ( 303) RBL_ATRBE Ribulose bisphosphate carboxylase large chain precursor (EC 4.1.1.39) (RuBisCO large subunit) - Atropa belladonna (Belladon…	T
1.3.1	PS.calvin cycle.rubisco large subunit	solyc07g021200.1	moderately similar to ( 206) ATCG00490 | Symbols: RBCL | large subunit of RUBISCO. Protein is tyrosine-phosphorylated and its phosphorylation state is modulated in response to ABA in Arabidopsis thaliana seeds. | chrC:54958-56397 FORWARDmoderately similar to ( 209) RBL_TOBAC Ribulose bisphosphate carboxylase large chain precursor (EC 4.1.1.39) (RuBisCO large subunit) - Nicotiana tabacum (Common t…	T
1.3.1	PS.calvin cycle.rubisco large subunit	solyc04g039840.1	very weakly similar to (92.0) ATCG00490 | Symbols: RBCL | large subunit of RUBISCO. Protein is tyrosine-phosphorylated and its phosphorylation state is modulated in response to ABA in Arabidopsis thaliana seeds. | chrC:54958-56397 FORWARDweakly similar to ( 110) RBL_VIGUN Ribulose bisphosphate carboxylase large chain precursor (EC 4.1.1.39) (RuBisCO large subunit) - Vigna unguiculata (Cowpea)very…	T
1.3.1	PS.calvin cycle.rubisco large subunit	solyc12g062420.1	weakly similar to ( 117) ATCG00490 | Symbols: RBCL | large subunit of RUBISCO. Protein is tyrosine-phosphorylated and its phosphorylation state is modulated in response to ABA in Arabidopsis thaliana seeds. | chrC:54958-56397 FORWARDweakly similar to ( 118) RBL_LUPLU Ribulose bisphosphate carboxylase large chain (EC 4.1.1.39) (RuBisCO large subunit) (Fragment) - Lupinus luteus (European yellow lu…	T
1.3.1	PS.calvin cycle.rubisco large subunit	solyc12g062540.1	moderately similar to ( 216) ATCG00490 | Symbols: RBCL | large subunit of RUBISCO. Protein is tyrosine-phosphorylated and its phosphorylation state is modulated in response to ABA in Arabidopsis thaliana seeds. | chrC:54958-56397 FORWARDmoderately similar to ( 229) RBL_TOBAC Ribulose bisphosphate carboxylase large chain precursor (EC 4.1.1.39) (RuBisCO large subunit) - Nicotiana tabacum (Common t…	T
1.3.1	PS.calvin cycle.rubisco large subunit	solyc01g007330.2	highly similar to ( 922) ATCG00490 | Symbols: RBCL | large subunit of RUBISCO. Protein is tyrosine-phosphorylated and its phosphorylation state is modulated in response to ABA in Arabidopsis thaliana seeds. | chrC:54958-56397 FORWARDhighly similar to ( 972) RBL_TOBAC Ribulose bisphosphate carboxylase large chain precursor (EC 4.1.1.39) (RuBisCO large subunit) - Nicotiana tabacum (Common tobacco)h…	T
1.3.1	PS.calvin cycle.rubisco large subunit	solyc02g077860.1	weakly similar to ( 125) ATCG00490 | Symbols: RBCL | large subunit of RUBISCO. Protein is tyrosine-phosphorylated and its phosphorylation state is modulated in response to ABA in Arabidopsis thaliana seeds. | chrC:54958-56397 FORWARDweakly similar to ( 127) RBL_HORVU Ribulose bisphosphate carboxylase large chain precursor (EC 4.1.1.39) (RuBisCO large subunit) (Fragment) - Hordeum vulgare (Barley)…	T
1.3.1	PS.calvin cycle.rubisco large subunit	solyc10g047430.1	very weakly similar to (80.1) ATCG00490 | Symbols: RBCL | large subunit of RUBISCO. Protein is tyrosine-phosphorylated and its phosphorylation state is modulated in response to ABA in Arabidopsis thaliana seeds. | chrC:54958-56397 FORWARDvery weakly similar to (80.1) RBL_VITVI Ribulose bisphosphate carboxylase large chain precursor (EC 4.1.1.39) (RuBisCO large subunit) - Vitis vinifera (Grape)rbc…	T
1.3.1	PS.calvin cycle.rubisco large subunit	solyc07g021190.1	weakly similar to ( 162) ATCG00490 | Symbols: RBCL | large subunit of RUBISCO. Protein is tyrosine-phosphorylated and its phosphorylation state is modulated in response to ABA in Arabidopsis thaliana seeds. | chrC:54958-56397 FORWARDweakly similar to ( 172) RBL_TOBAC Ribulose bisphosphate carboxylase large chain precursor (EC 4.1.1.39) (RuBisCO large subunit) - Nicotiana tabacum (Common tobacco)w…	T
1.3.1	PS.calvin cycle.rubisco large subunit	solyc12g062550.1	weakly similar to ( 167) ATCG00490 | Symbols: RBCL | large subunit of RUBISCO. Protein is tyrosine-phosphorylated and its phosphorylation state is modulated in response to ABA in Arabidopsis thaliana seeds. | chrC:54958-56397 FORWARDweakly similar to ( 179) RBL_TOBAC Ribulose bisphosphate carboxylase large chain precursor (EC 4.1.1.39) (RuBisCO large subunit) - Nicotiana tabacum (Common tobacco)w…	T
1.3.2	PS.calvin cycle.rubisco small subunit	solyc07g017950.2	weakly similar to ( 186) AT1G67090 | Symbols: RBCS1A | RBCS1A (RIBULOSE BISPHOSPHATE CARBOXYLASE SMALL CHAIN 1A); copper ion binding / ribulose-bisphosphate carboxylase | chr1:25048590-25049249 REVERSEweakly similar to ( 195) RBS_LACSA Ribulose bisphosphate carboxylase small chain, chloroplast precursor (EC 4.1.1.39) (RuBisCO small subunit) - Lactuca sativa (Garden lettuce)moderately similar to (…	T
1.3.2	PS.calvin cycle.rubisco small subunit	solyc02g063150.2	moderately similar to ( 270) AT5G38420 | Symbols: | ribulose bisphosphate carboxylase small chain 2B / RuBisCO small subunit 2B (RBCS-2B) (ATS2B) | chr5:15381203-15381978 REVERSEmoderately similar to ( 337) RBS3_SOLTU Ribulose bisphosphate carboxylase small chain 3, chloroplast precursor (EC 4.1.1.39) (RuBisCO small subunit 3) - Solanum tuberosum (Potato)moderately similar to ( 241) loc_os12g1939…	T
1.3.2	PS.calvin cycle.rubisco small subunit	solyc02g085950.2	moderately similar to ( 278) AT5G38410 | Symbols: | ribulose bisphosphate carboxylase small chain 3B / RuBisCO small subunit 3B (RBCS-3B) (ATS3B) | chr5:15377501-15378306 REVERSEmoderately similar to ( 345) RBSC_SOLTU Ribulose bisphosphate carboxylase small chain 2C, chloroplast precursor (EC 4.1.1.39) (RuBisCO small subunit 2C) - Solanum tuberosum (Potato)moderately similar to ( 248) loc_os12g19…	T
1.3.2	PS.calvin cycle.rubisco small subunit	solyc03g034220.2	moderately similar to ( 276) AT5G38410 | Symbols: | ribulose bisphosphate carboxylase small chain 3B / RuBisCO small subunit 3B (RBCS-3B) (ATS3B) | chr5:15377501-15378306 REVERSEmoderately similar to ( 335) RBSA_SOLTU Ribulose bisphosphate carboxylase small chain 2A, chloroplast precursor (EC 4.1.1.39) (RuBisCO small subunit 2A) - Solanum tuberosum (Potato)moderately similar to ( 242) loc_os12g19…	T
1.3.3	PS.calvin cycle.phosphoglycerate kinase	solyc07g066600.2	highly similar to ( 662) AT1G79550 | Symbols: PGK | PGK (PHOSPHOGLYCERATE KINASE); phosphoglycerate kinase | chr1:29924347-29926295 REVERSEhighly similar to ( 701) PGKY_TOBAC Phosphoglycerate kinase, cytosolic (EC 2.7.2.3) - Nicotiana tabacum (Common tobacco)highly similar to ( 633) loc_os06g45710 12006.m09099 protein phosphoglycerate kinase, cytosolic, putative, expressed pgk Phosphoglycerate_ki…	T
1.3.3	PS.calvin cycle.phosphoglycerate kinase	solyc07g066610.2	highly similar to ( 714) AT1G56190 | Symbols: | phosphoglycerate kinase, putative | chr1:21028622-21030454 FORWARDhighly similar to ( 805) PGKH_TOBAC Phosphoglycerate kinase, chloroplast precursor (EC 2.7.2.3) - Nicotiana tabacum (Common tobacco)highly similar to ( 691) loc_os05g41640 12005.m08338 protein phosphoglycerate kinase, chloroplast precursor, putative, expressed pgk Phosphoglycerate_kin…	T
1.3.3	PS.calvin cycle.phosphoglycerate kinase	solyc09g008130.2	weakly similar to ( 180) AT3G12780 | Symbols: PGK1 | PGK1 (PHOSPHOGLYCERATE KINASE 1); phosphoglycerate kinase | chr3:4061127-4063140 REVERSEweakly similar to ( 178) PGKY_WHEAT Phosphoglycerate kinase, cytosolic (EC 2.7.2.3) - Triticum aestivum (Wheat)highly similar to ( 579) loc_os10g30550 12010.m05915 protein phosphoglycerate kinase, chloroplast precursor, putative, expressed pgk Phosphoglycera…	T
1.3.3	PS.calvin cycle.phosphoglycerate kinase	solyc01g081460.2	moderately similar to ( 321) AT5G17660 | Symbols: | tRNA (guanine-N7-)-methyltransferase | chr5:5818778-5820811 REVERSEmoderately similar to ( 315) loc_os01g35170 12001.m09819 protein tRNA (guanine-N(1)-)-methyltransferase, putative, expressedtrmB Methyltransf_4 COG0220 genomic_reference:SL2.40ch01 gene_region:73180915-73185697 transcript_region:SL2.40ch01:73180915..73185697- go_terms:GO:0006400 …	T
1.3.4	PS.calvin cycle.GAP	solyc12g094640.1	highly similar to ( 729) AT1G42970 | Symbols: GAPB | GAPB (GLYCERALDEHYDE-3-PHOSPHATE DEHYDROGENASE B SUBUNIT); glyceraldehyde-3-phosphate dehydrogenase (NADP+)/ glyceraldehyde-3-phosphate dehydrogenase | chr1:16127552-16129584 FORWARDhighly similar to ( 719) G3PB_PEA Glyceraldehyde-3-phosphate dehydrogenase B, chloroplast precursor (EC 1.2.1.13) (NADP-dependent glyceraldehydephosphate dehydrogen…	T
1.3.4	PS.calvin cycle.GAP	solyc04g009030.2	highly similar to ( 578) AT3G26650 | Symbols: GAPA, GAPA-1 | GAPA (GLYCERALDEHYDE 3-PHOSPHATE DEHYDROGENASE A SUBUNIT); glyceraldehyde-3-phosphate dehydrogenase/ protein binding | chr3:9795226-9796848 FORWARDhighly similar to ( 612) G3PA_TOBAC Glyceraldehyde-3-phosphate dehydrogenase A, chloroplast precursor (EC 1.2.1.13) (NADP-dependent glyceraldehydephosphate dehydrogenase subunit A) (Fragment)…	T
1.3.4	PS.calvin cycle.GAP	solyc04g082630.2	highly similar to ( 690) AT1G42970 | Symbols: GAPB | GAPB (GLYCERALDEHYDE-3-PHOSPHATE DEHYDROGENASE B SUBUNIT); glyceraldehyde-3-phosphate dehydrogenase (NADP+)/ glyceraldehyde-3-phosphate dehydrogenase | chr1:16127552-16129584 FORWARDhighly similar to ( 703) G3PB_PEA Glyceraldehyde-3-phosphate dehydrogenase B, chloroplast precursor (EC 1.2.1.13) (NADP-dependent glyceraldehydephosphate dehydrogen…	T
1.3.4	PS.calvin cycle.GAP	solyc02g020940.2	highly similar to ( 577) AT1G12900 | Symbols: GAPA-2 | GAPA-2 (GLYCERALDEHYDE 3-PHOSPHATE DEHYDROGENASE A SUBUNIT 2); NAD or NADH binding / binding / catalytic/ glyceraldehyde-3-phosphate dehydrogenase (phosphorylating)/ glyceraldehyde-3-phosphate dehydrogenase | chr1:4392634-4393850 REVERSEhighly similar to ( 607) G3PA_TOBAC Glyceraldehyde-3-phosphate dehydrogenase A, chloroplast precursor (EC 1…	T
1.3.4	PS.calvin cycle.GAP	solyc07g005390.2	highly similar to ( 924) AT2G24270 | Symbols: ALDH11A3 | ALDH11A3; 3-chloroallyl aldehyde dehydrogenase/ glyceraldehyde-3-phosphate dehydrogenase (NADP+) | chr2:10327325-10329601 REVERSEhighly similar to ( 972) GAPN_NICPL NADP-dependent glyceraldehyde-3-phosphate dehydrogenase (EC 1.2.1.9) (Non-phosphorylating glyceraldehyde 3-phosphate dehydrogenase) (Glyceraldehyde-3-phosphate dehydrogenase [NA…	T
1.3.5	PS.calvin cycle.TPI	solyc04g011510.2	moderately similar to ( 352) AT3G55440 | Symbols: ATCTIMC, TPI | TPI (TRIOSEPHOSPHATE ISOMERASE); triose-phosphate isomerase | chr3:20553794-20556078 FORWARDmoderately similar to ( 376) TPIS_PETHY Triosephosphate isomerase, cytosolic (EC 5.3.1.1) (TIM) (Triose-phosphate isomerase) - Petunia hybrida (Petunia)moderately similar to ( 345) loc_os01g05490 12001.m42862 protein triosephosphate isomerase…	T
1.3.5	PS.calvin cycle.TPI	solyc01g111120.2	moderately similar to ( 466) AT2G21170 | Symbols: TIM | TIM (TRIOSEPHOSPHATE ISOMERASE); catalytic/ triose-phosphate isomerase | chr2:9071047-9073106 REVERSEhighly similar to ( 510) TPIC_SPIOL Triosephosphate isomerase, chloroplast precursor (EC 5.3.1.1) (TIM) (Triose-phosphate isomerase) - Spinacia oleracea (Spinach)moderately similar to ( 445) loc_os09g36450 12009.m060049 protein triosephosphat…	T
1.3.5	PS.calvin cycle.TPI	solyc06g005490.2	moderately similar to ( 411) AT3G55440 | Symbols: ATCTIMC, TPI | TPI (TRIOSEPHOSPHATE ISOMERASE); triose-phosphate isomerase | chr3:20553794-20556078 FORWARDmoderately similar to ( 413) TPIS_PETHY Triosephosphate isomerase, cytosolic (EC 5.3.1.1) (TIM) (Triose-phosphate isomerase) - Petunia hybrida (Petunia)moderately similar to ( 394) loc_os01g05490 12001.m42862 protein triosephosphate isomerase…	T
1.3.5	PS.calvin cycle.TPI	solyc10g054870.1	moderately similar to ( 464) AT2G21170 | Symbols: TIM | TIM (TRIOSEPHOSPHATE ISOMERASE); catalytic/ triose-phosphate isomerase | chr2:9071047-9073106 REVERSEmoderately similar to ( 488) TPIC_SPIOL Triosephosphate isomerase, chloroplast precursor (EC 5.3.1.1) (TIM) (Triose-phosphate isomerase) - Spinacia oleracea (Spinach)moderately similar to ( 449) loc_os09g36450 12009.m060049 protein triosephos…	T
1.3.6	PS.calvin cycle.aldolase	solyc10g054380.1	moderately similar to ( 262) AT2G21330 | Symbols: | fructose-bisphosphate aldolase, putative | chr2:9128416-9130152 REVERSEmoderately similar to ( 255) ALFC_PEA Fructose-bisphosphate aldolase 1, chloroplast precursor (EC 4.1.2.13) (Fragment) - Pisum sativum (Garden pea)moderately similar to ( 246) loc_os11g07020 12011.m28744 protein fructose-bisphosphate aldolase, chloroplast precursor, putative,…	T
1.3.6	PS.calvin cycle.aldolase	solyc02g084440.2	highly similar to ( 676) AT4G38970 | Symbols: | fructose-bisphosphate aldolase, putative | chr4:18163769-18165659 REVERSEhighly similar to ( 647) ALFC_ORYSA Fructose-bisphosphate aldolase, chloroplast precursor (EC 4.1.2.13) (ALDP) - Oryza sativa (Rice)highly similar to ( 647) loc_os11g07020 12011.m28744 protein fructose-bisphosphate aldolase, chloroplast precursor, putative, expressed Glycolytic…	T
1.3.6	PS.calvin cycle.aldolase	solyc01g110360.2	highly similar to ( 684) AT4G38970 | Symbols: | fructose-bisphosphate aldolase, putative | chr4:18163769-18165659 REVERSEhighly similar to ( 660) ALFC_ORYSA Fructose-bisphosphate aldolase, chloroplast precursor (EC 4.1.2.13) (ALDP) - Oryza sativa (Rice)highly similar to ( 660) loc_os11g07020 12011.m28744 protein fructose-bisphosphate aldolase, chloroplast precursor, putative, expressed Glycolytic…	T
1.3.6	PS.calvin cycle.aldolase	solyc02g062340.2	highly similar to ( 677) AT4G38970 | Symbols: | fructose-bisphosphate aldolase, putative | chr4:18163769-18165659 REVERSEhighly similar to ( 652) ALFC_ORYSA Fructose-bisphosphate aldolase, chloroplast precursor (EC 4.1.2.13) (ALDP) - Oryza sativa (Rice)highly similar to ( 652) loc_os11g07020 12011.m28744 protein fructose-bisphosphate aldolase, chloroplast precursor, putative, expressed Glycolytic…	T
1.3.6	PS.calvin cycle.aldolase	solyc10g054390.1	weakly similar to ( 164) AT4G38970 | Symbols: | fructose-bisphosphate aldolase, putative | chr4:18163769-18165659 REVERSEweakly similar to ( 167) ALFC_PEA Fructose-bisphosphate aldolase 1, chloroplast precursor (EC 4.1.2.13) (Fragment) - Pisum sativum (Garden pea)weakly similar to ( 167) loc_os11g07020 12011.m28744 protein fructose-bisphosphate aldolase, chloroplast precursor, putative, expressed…	T
1.3.6	PS.calvin cycle.aldolase	solyc10g083570.1	highly similar to ( 599) AT3G52930 | Symbols: | fructose-bisphosphate aldolase, putative | chr3:19627383-19628874 REVERSEhighly similar to ( 607) ALF_ORYSA Fructose-bisphosphate aldolase cytoplasmic isozyme (EC 4.1.2.13) (Gravity-specific protein GSC 233) - Oryza sativa (Rice)highly similar to ( 607) loc_os05g33380 12005.m07570 protein fructose-bisphosphate aldolase cytoplasmic isozyme, putative,…	T
1.3.6	PS.calvin cycle.aldolase	solyc10g054340.1	very weakly similar to ( 100) AT2G21330 | Symbols: | fructose-bisphosphate aldolase, putative | chr2:9128416-9130152 REVERSEvery weakly similar to (99.0) ALFC_SPIOL Fructose-bisphosphate aldolase, chloroplast precursor (EC 4.1.2.13) - Spinacia oleracea (Spinach)very weakly similar to (97.4) loc_os11g07020 12011.m28744 protein fructose-bisphosphate aldolase, chloroplast precursor, putative, expres…	T
1.3.6	PS.calvin cycle.aldolase	solyc09g009260.2	highly similar to ( 602) AT2G36460 | Symbols: | fructose-bisphosphate aldolase, putative | chr2:15296929-15297732 REVERSEhighly similar to ( 600) ALF_ORYSA Fructose-bisphosphate aldolase cytoplasmic isozyme (EC 4.1.2.13) (Gravity-specific protein GSC 233) - Oryza sativa (Rice)highly similar to ( 600) loc_os05g33380 12005.m07570 protein fructose-bisphosphate aldolase cytoplasmic isozyme, putative,…	T
1.3.6	PS.calvin cycle.aldolase	solyc05g008600.2	highly similar to ( 648) AT2G01140 | Symbols: | fructose-bisphosphate aldolase, putative | chr2:95006-96491 REVERSEhighly similar to ( 589) ALFC_ORYSA Fructose-bisphosphate aldolase, chloroplast precursor (EC 4.1.2.13) (ALDP) - Oryza sativa (Rice)highly similar to ( 641) loc_os01g02880 12001.m06927 protein fructose-bisphosphate aldolase, chloroplast precursor, putative, expressed Glycolytic FBP_a…	T
1.3.7	PS.calvin cycle.FBPase	solyc12g056530.1	highly similar to ( 605) AT1G43670 | Symbols: | fructose-1,6-bisphosphatase, putative / D-fructose-1,6-bisphosphate 1-phosphohydrolase, putative / FBPase, putative | chr1:16468184-16470347 FORWARDhighly similar to ( 641) F16P2_SOLTU Fructose-1,6-bisphosphatase, cytosolic (EC 3.1.3.11) (D-fructose-1,6-bisphosphate 1-phosphohydrolase) (FBPase) (CY-F1) - Solanum tuberosum (Potato)highly similar to (…	T
1.3.7	PS.calvin cycle.FBPase	solyc10g086730.1	highly similar to ( 504) AT3G54050 | Symbols: | fructose-1,6-bisphosphatase, putative / D-fructose-1,6-bisphosphate 1-phosphohydrolase, putative / FBPase, putative | chr3:20016951-20018527 FORWARDhighly similar to ( 516) F16P1_ORYSA Fructose-1,6-bisphosphatase, chloroplast precursor (EC 3.1.3.11) (D-fructose-1,6-bisphosphate 1-phosphohydrolase) (FBPase) - Oryza sativa (Rice)highly similar to ( 51…	T
1.3.7	PS.calvin cycle.FBPase	solyc09g011810.2	highly similar to ( 617) AT3G54050 | Symbols: | fructose-1,6-bisphosphatase, putative / D-fructose-1,6-bisphosphate 1-phosphohydrolase, putative / FBPase, putative | chr3:20016951-20018527 FORWARDhighly similar to ( 619) F16P1_BRANA Fructose-1,6-bisphosphatase, chloroplast precursor (EC 3.1.3.11) (D-fructose-1,6-bisphosphate 1-phosphohydrolase) (FBPase) - Brassica napus (Rape)highly similar to ( …	T
1.3.7	PS.calvin cycle.FBPase	solyc10g086720.1	moderately similar to ( 490) AT3G54050 | Symbols: | fructose-1,6-bisphosphatase, putative / D-fructose-1,6-bisphosphate 1-phosphohydrolase, putative / FBPase, putative | chr3:20016951-20018527 FORWARDmoderately similar to ( 494) F16P1_BRANA Fructose-1,6-bisphosphatase, chloroplast precursor (EC 3.1.3.11) (D-fructose-1,6-bisphosphate 1-phosphohydrolase) (FBPase) - Brassica napus (Rape)moderately s…	T
1.3.7	PS.calvin cycle.FBPase	solyc01g106010.2	highly similar to ( 520) AT5G64380 | Symbols: | fructose-1,6-bisphosphatase family protein | chr5:25741342-25743024 FORWARDmoderately similar to ( 266) F16P1_SPIOL Fructose-1,6-bisphosphatase, chloroplast precursor (EC 3.1.3.11) (D-fructose-1,6-bisphosphate 1-phosphohydrolase) (FBPase) - Spinacia oleracea (Spinach)highly similar to ( 515) loc_os06g45370 12006.m09064 protein fructose-1,6-bisphosph…	T
1.3.8	PS.calvin cycle.transketolase	solyc10g018300.1	nearly identical (1212) AT3G60750 | Symbols: | transketolase, putative | chr3:22454004-22456824 FORWARDnearly identical (1398) TKTC_SOLTU Transketolase, chloroplast precursor (EC 2.2.1.1) (TK) - Solanum tuberosum (Potato)nearly identical (1214) loc_os06g04270 12006.m05156 protein transketolase, chloroplast precursor, putative, expressed TktA PRK05899 PRK12753 PRK12754 Transketolase_N TPP_TK COG39…	T
1.3.8	PS.calvin cycle.transketolase	solyc05g050970.2	nearly identical (1187) AT2G45290 | Symbols: | transketolase, putative | chr2:18672737-18675589 FORWARDnearly identical (1267) TKTC_SOLTU Transketolase, chloroplast precursor (EC 2.2.1.1) (TK) - Solanum tuberosum (Potato)nearly identical (1205) loc_os06g04270 12006.m05156 protein transketolase, chloroplast precursor, putative, expressed TktA PRK05899 PRK12753 PRK12754 Transketolase_N TPP_TK COG39…	T
1.3.8	PS.calvin cycle.transketolase	solyc01g018020.1	highly similar to ( 723) AT3G60750 | Symbols: | transketolase, putative | chr3:22454004-22456824 FORWARDhighly similar to ( 733) TKTC_SOLTU Transketolase, chloroplast precursor (EC 2.2.1.1) (TK) - Solanum tuberosum (Potato)highly similar to ( 743) loc_os06g04270 12006.m05156 protein transketolase, chloroplast precursor, putative, expressed TktA PRK05899 PRK12753 PRK12754 Transketolase_N TPP_TK CO…	T
1.3.9	PS.calvin cycle.seduheptulose bisphosphatase	solyc05g052600.2	highly similar to ( 602) AT3G55800 | Symbols: SBPASE | SBPASE (sedoheptulose-bisphosphatase); phosphoric ester hydrolase/ sedoheptulose-bisphosphatase | chr3:20709640-20711421 FORWARDhighly similar to ( 616) S17P_SPIOL Sedoheptulose-1,7-bisphosphatase, chloroplast precursor (EC 3.1.3.37) (Sedoheptulose-bisphosphatase) (SBPase) (SED(1,7)P2ase) - Spinacia oleracea (Spinach)highly similar to ( 594) …	T
1.3.10	PS.calvin cycle.Rib5P Isomerase
1.3.11	PS.calvin cycle.RPE	solyc03g115820.2	moderately similar to ( 452) AT5G61410 | Symbols: RPE | RPE; catalytic/ ribulose-phosphate 3-epimerase | chr5:24684085-24685836 REVERSEmoderately similar to ( 497) RPE_SOLTU Ribulose-phosphate 3-epimerase, chloroplast precursor (EC 5.1.3.1) (Pentose-5-phosphate 3-epimerase) (PPE) (RPE) (R5P3E) (Fragment) - Solanum tuberosum (Potato)moderately similar to ( 432) loc_os03g07300 12003.m101203 protein…	T
1.3.12	PS.calvin cycle.PRK	solyc08g076220.2	highly similar to ( 665) AT1G32060 | Symbols: PRK | PRK (PHOSPHORIBULOKINASE); ATP binding / phosphoribulokinase/ protein binding | chr1:11532668-11534406 FORWARDhighly similar to ( 680) KPPR_WHEAT Phosphoribulokinase, chloroplast precursor (EC 2.7.1.19) (Phosphopentokinase) (PRKase) (PRK) - Triticum aestivum (Wheat)highly similar to ( 682) loc_os02g47020 12002.m09738 protein phosphoribulokinase,…	T
1.3.13	PS.calvin cycle.rubisco interacting	solyc09g011080.2	highly similar to ( 714) AT2G39730 | Symbols: RCA | RCA (RUBISCO ACTIVASE); ADP binding / ATP binding / enzyme regulator/ ribulose-1,5-bisphosphate carboxylase/oxygenase activator | chr2:16571174-16573345 REVERSEhighly similar to ( 810) RCA1_TOBAC Ribulose bisphosphate carboxylase/oxygenase activase 1, chloroplast precursor (RuBisCO activase 1) (RA 1) - Nicotiana tabacum (Common tobacco)highly si…	T
1.3.13	PS.calvin cycle.rubisco interacting	solyc02g081920.2	highly similar to ( 663) AT4G20130 | Symbols: PTAC14 | PTAC14 (PLASTID TRANSCRIPTIONALLY ACTIVE14) | chr4:10878914-10881697 FORWARDhighly similar to ( 560) loc_os05g50980 12005.m09165 protein SET domain containing protein, expressed genomic_reference:SL2.40ch02 gene_region:40262124-40269883 transcript_region:SL2.40ch02:40262124..40269883- functional_description:"Plastid ribulose-1 5 bisphosphate …	T
1.3.13	PS.calvin cycle.rubisco interacting	solyc11g072760.1	very weakly similar to (88.6) RUAP_SOYBN RuBisCO-associated protein - Glycine max (Soybean)moderately similar to ( 280) loc_os10g28050 12010.m05688 protein chitinase 2, putative, expressed evidence_code:10F0H0E0IEG genomic_reference:SL2.40ch11 gene_region:53046009-53046929 transcript_region:SL2.40ch11:53046009..53046929- go_terms:GO:0005975 functional_description:"Chitinase a (AHRD V1 ***- Q7M1R1…	T
1.3.13	PS.calvin cycle.rubisco interacting	solyc05g013150.2	highly similar to ( 518) AT1G14030 | Symbols: | ribulose-1,5 bisphosphate carboxylase oxygenase large subunit N-methyltransferase, putative | chr1:4805493-4807440 REVERSEhighly similar to ( 749) RBCMT_TOBAC Ribulose-1,5 bisphosphate carboxylase/oxygenase large subunit N-methyltransferase, chloroplast precursor (EC 2.1.1.127) ([Ribulose-bisphosphate carboxylase]-lysine N-methyltransferase) (RuBisC…	T
1.3.13	PS.calvin cycle.rubisco interacting	solyc11g072750.1	very weakly similar to (98.6) RUAP_SOYBN RuBisCO-associated protein - Glycine max (Soybean)moderately similar to ( 273) loc_os10g28050 12010.m05688 protein chitinase 2, putative, expressed evidence_code:10F0H0E0IEG genomic_reference:SL2.40ch11 gene_region:53043911-53044939 transcript_region:SL2.40ch11:53043911..53044939- go_terms:GO:0005975 functional_description:"Chitinase a (AHRD V1 ***- Q7M1R1…	T
1.3.13	PS.calvin cycle.rubisco interacting	solyc11g072830.1	very weakly similar to (84.0) RUAP_SOYBN RuBisCO-associated protein - Glycine max (Soybean)moderately similar to ( 295) loc_os10g28050 12010.m05688 protein chitinase 2, putative, expressed evidence_code:10F0H1E0IEG genomic_reference:SL2.40ch11 gene_region:53108033-53108953 transcript_region:SL2.40ch11:53108033..53108953+ go_terms:GO:0005975 functional_description:"Chitinase 2 (AHRD V1 ***- B6U7J7…	T
1.3.13	PS.calvin cycle.rubisco interacting	solyc05g013160.2	highly similar to ( 594) AT1G14030 | Symbols: | ribulose-1,5 bisphosphate carboxylase oxygenase large subunit N-methyltransferase, putative | chr1:4805493-4807440 REVERSEhighly similar to ( 829) RBCMT_TOBAC Ribulose-1,5 bisphosphate carboxylase/oxygenase large subunit N-methyltransferase, chloroplast precursor (EC 2.1.1.127) ([Ribulose-bisphosphate carboxylase]-lysine N-methyltransferase) (RuBisC…	T
1.3.13	PS.calvin cycle.rubisco interacting	solyc11g027920.1	weakly similar to ( 136) AT1G73110 | Symbols: | ribulose bisphosphate carboxylase/oxygenase activase, putative / RuBisCO activase, putative | chr1:27494344-27496844 REVERSEvery weakly similar to (95.9) RCA_PHAVU Ribulose bisphosphate carboxylase/oxygenase activase, chloroplast precursor (RuBisCO activase) (RA) - Phaseolus vulgaris (Kidney bean) (French bean)weakly similar to ( 145) loc_os04g56320…	T
1.3.13	PS.calvin cycle.rubisco interacting	solyc03g117850.2	highly similar to ( 587) AT1G73110 | Symbols: | ribulose bisphosphate carboxylase/oxygenase activase, putative / RuBisCO activase, putative | chr1:27494344-27496844 REVERSEmoderately similar to ( 303) RCA_ORYSA Ribulose bisphosphate carboxylase/oxygenase activase, chloroplast precursor (RuBisCO activase) (RA) - Oryza sativa (Rice)highly similar to ( 590) loc_os04g56320 12004.m10522 protein ribulo…	T
1.3.13	PS.calvin cycle.rubisco interacting	solyc10g086580.1	highly similar to ( 692) AT2G39730 | Symbols: RCA | RCA (RUBISCO ACTIVASE); ADP binding / ATP binding / enzyme regulator/ ribulose-1,5-bisphosphate carboxylase/oxygenase activator | chr2:16571174-16573345 REVERSEhighly similar to ( 799) RCA2_TOBAC Ribulose bisphosphate carboxylase/oxygenase activase 2, chloroplast precursor (RuBisCO activase 2) (RA 2) - Nicotiana tabacum (Common tobacco)highly si…	T
1.3.1001	PS.calvin cycle.ribulose-1,5-bisP	ribulose-1,5-bis	major CHO metabolism; PS.calvin cycle	M
1.3.1002	PS.calvin cycle	glycerate-3-p	major CHO metabolism; PS.calvin cycle; glycolysis; OPP.oxidative PP	M
1.3.1003	PS.calvin cycle	glycerate-1,3-bi	major CHO metabolism; PS.calvin cycle; glycolysis; OPP.oxidative PP	M
1.3.1004	PS.calvin cycle	glyceraldehyde-3	major CHO metabolism; PS.calvin cycle; glycolysis; OPP.oxidative PP	M
1.3.1005	PS.calvin cycle	dihydroxyacetone	major CHO metabolism; PS.calvin cycle; glycolysis; OPP.oxidative PP	M
1.3.1006	PS.calvin cycle	fructose-1,6-bis	major CHO metabolism; PS.calvin cycle; glycolysis; OPP.oxidative PP	M
1.3.1007	PS.calvin cycle	fructose-6-p	cell wall synthesis.cellulose synthesis; major CHO metabolism.synthesis.sucrose; major CHO metabolism.synthesis.starch; calvin cycle; glycolysis; OPP.oxidative PP	M
1.4	PS.reductive PP
1.5	PS.carbon concentrating mechanism
1.5.1	PS.carbon concentrating mechanism.C4
1.5.2	PS.carbon concentrating mechanism.CAM
1.5.3	PS.carbon concentrating mechanism.algal
2	major CHO metabolism
2.1	major CHO metabolism.synthesis
2.1.1	major CHO metabolism.synthesis.sucrose
2.1.1.1	major CHO metabolism.synthesis.sucrose.SPS	solyc08g042000.2	nearly identical (1333) AT5G11110 | Symbols: SPS1, ATSPS2F, KNS2 | ATSPS2F (SUCROSE PHOSPHATE SYNTHASE 2F); sucrose-phosphate synthase | chr5:3536426-3540901 FORWARDnearly identical (1390) SPS_SOLTU Sucrose-phosphate synthase (EC 2.4.1.14) (UDP-glucose-fructose-phosphate glucosyltransferase) - Solanum tuberosum (Potato)nearly identical (1253) loc_os08g20660 12008.m26651 protein sucrose-phosphate …	T
2.1.1.1	major CHO metabolism.synthesis.sucrose.SPS	solyc07g007790.2	nearly identical (1553) AT5G20280 | Symbols: ATSPS1F | ATSPS1F (sucrose phosphate synthase 1F); sucrose-phosphate synthase/ transferase, transferring glycosyl groups | chr5:6844994-6849997 REVERSEnearly identical (2045) SPS_SOLTU Sucrose-phosphate synthase (EC 2.4.1.14) (UDP-glucose-fructose-phosphate glucosyltransferase) - Solanum tuberosum (Potato)nearly identical (1415) loc_os08g20660 12008.m2…	T
2.1.1.1	major CHO metabolism.synthesis.sucrose.SPS	solyc09g092130.2	nearly identical (1571) AT1G04920 | Symbols: ATSPS3F | ATSPS3F (sucrose phosphate synthase 3F); sucrose-phosphate synthase/ transferase, transferring glycosyl groups | chr1:1391674-1395756 REVERSEnearly identical (1457) SPS_MAIZE Sucrose-phosphate synthase (EC 2.4.1.14) (UDP-glucose-fructose-phosphate glucosyltransferase) - Zea mays (Maize)nearly identical (1414) loc_os01g69030 12001.m150823 prot…	T
2.1.1.1	major CHO metabolism.synthesis.sucrose.SPS	solyc11g045110.1	nearly identical (1311) AT4G10120 | Symbols: ATSPS4F | ATSPS4F; transferase, transferring glycosyl groups | chr4:6315033-6319785 FORWARDnearly identical (1043) SPS_MAIZE Sucrose-phosphate synthase (EC 2.4.1.14) (UDP-glucose-fructose-phosphate glucosyltransferase) - Zea mays (Maize)nearly identical (1037) loc_os11g12810 12011.m05473 protein sucrose-phosphate synthase, putative, expressed RfaG Glyc…	T
2.1.1.2	major CHO metabolism.synthesis.sucrose.SPP	solyc01g006740.2	highly similar to ( 597) AT2G35840 | Symbols: | sucrose-phosphatase 1 (SPP1) | chr2:15053952-15055776 FORWARDhighly similar to ( 548) loc_os01g27880 12001.m43018 protein sucrose phosphate synthase, putative, expressedS6PP S6PP_C genomic_reference:SL2.40ch01 gene_region:1336414-1340710 transcript_region:SL2.40ch01:1336414..1340710- go_terms:GO:0008152,GO:0016791,GO:0005986 functional_description:"…	T
2.1.1.2	major CHO metabolism.synthesis.sucrose.SPP	solyc10g081660.1	highly similar to ( 625) AT2G35840 | Symbols: | sucrose-phosphatase 1 (SPP1) | chr2:15053952-15055776 FORWARDhighly similar to ( 582) loc_os01g27880 12001.m43018 protein sucrose phosphate synthase, putative, expressedS6PP S6PP_C Hydrolase_3 Cof evidence_code:10F1H1E1IEG genomic_reference:SL2.40ch10 gene_region:62014716-62018407 transcript_region:SL2.40ch10:62014716..62018407+ go_terms:GO:0008152,…	T
2.1.1.3	major CHO metabolism.synthesis.sucrose.FBPase
2.1.1.3	major CHO metabolism.synthesis.sucrose.FBPase	solyc04g071340.2	highly similar to ( 593) AT1G43670 | Symbols: | fructose-1,6-bisphosphatase, putative / D-fructose-1,6-bisphosphate 1-phosphohydrolase, putative / FBPase, putative | chr1:16468184-16470347 FORWARDhighly similar to ( 667) F16P2_SOLTU Fructose-1,6-bisphosphatase, cytosolic (EC 3.1.3.11) (D-fructose-1,6-bisphosphate 1-phosphohydrolase) (FBPase) (CY-F1) - Solanum tuberosum (Potato)highly similar to (…	T
2.1.1.1001	major CHO metabolism.synthesis.sucrose	fructose-6-p	cell wall synthesis.cellulose synthesis; major CHO metabolism.synthesis.sucrose; major CHO metabolism.synthesis.starch; glycolysis; OPP.oxidative PP	M
2.1.1.1002	major CHO metabolism.synthesis.sucrose	glucose-6-p	cell wall synthesis.cellulose synthesis; major CHO metabolism.synthesis.sucrose; major CHO metabolism.synthesis.starch; glycolysis; OPP.oxidative PP	M
2.1.1.1003	major CHO metabolism.synthesis.sucrose	glucose-1-p	cell wall synthesis.cellulose synthesis; major CHO metabolism.synthesis.sucrose; major CHO metabolism.synthesis.starch	M
2.1.1.1004	major CHO metabolism.synthesis.sucrose	glucose-1,6-bisp	cell wall synthesis.cellulose synthesis; major CHO metabolism.synthesis.sucrose; major CHO metabolism.synthesis.starch	M
2.1.1.1005	major CHO metabolism.synthesis.sucrose	fructose-2,6-bis	major CHO metabolism.synthesis.sucrose	M
2.1.1.1006	major CHO metabolism.synthesis.sucrose	udp-glucose	cell wall synthesis.cellulose synthesis; major CHO metabolism.synthesis.sucrose	M
2.1.1.1007	major CHO metabolism.synthesis.sucrose	sucrose-6-p	major CHO metabolism.synthesis.sucrose	M
2.1.1.1008	major CHO metabolism.synthesis.sucrose	sucrose	major CHO metabolism.synthesis.sucrose; major CHO metabolism.degradation.sucrose	M
2.1.2	major CHO metabolism.synthesis.starch	solyc08g078650.2	highly similar to ( 652) AT2G35710 | Symbols: | glycogenin glucosyltransferase (glycogenin)-related | chr2:15010925-15012251 REVERSEhighly similar to ( 622) loc_os04g46750 12004.m35557 protein transferase, transferring glycosyl groups, putative, expressed genomic_reference:SL2.40ch08 gene_region:59574642-59580780 transcript_region:SL2.40ch08:59574642..59580780- go_terms:GO:0016757 functional_desc…	T
2.1.2	major CHO metabolism.synthesis.starch	solyc05g055040.2	highly similar to ( 621) AT5G18480 | Symbols: PGSIP6 | PGSIP6 (PLANT GLYCOGENIN-LIKE STARCH INITIATION PROTEIN 6); transferase, transferring glycosyl groups / transferase, transferring hexosyl groups | chr5:6131307-6133787 REVERSEhighly similar to ( 613) loc_os02g41520 12002.m09188 protein glycosyl transferase family 8 protein, expressedGlyco_transf_8 genomic_reference:SL2.40ch05 gene_region:6395…	T
2.1.2	major CHO metabolism.synthesis.starch	solyc06g060710.2	highly similar to ( 536) AT2G35710 | Symbols: | glycogenin glucosyltransferase (glycogenin)-related | chr2:15010925-15012251 REVERSEhighly similar to ( 540) loc_os04g46750 12004.m35557 protein transferase, transferring glycosyl groups, putative, expressed genomic_reference:SL2.40ch06 gene_region:35118699-35123403 transcript_region:SL2.40ch06:35118699..35123403+ go_terms:GO:0016758 functional_desc…	T
2.1.2	major CHO metabolism.synthesis.starch	solyc04g009920.2	highly similar to ( 645) AT5G18480 | Symbols: PGSIP6 | PGSIP6 (PLANT GLYCOGENIN-LIKE STARCH INITIATION PROTEIN 6); transferase, transferring glycosyl groups / transferase, transferring hexosyl groups | chr5:6131307-6133787 REVERSEhighly similar to ( 654) loc_os02g41520 12002.m09188 protein glycosyl transferase family 8 protein, expressedGlyco_transf_8 genomic_reference:SL2.40ch04 gene_region:3239…	T
2.1.2	major CHO metabolism.synthesis.starch	solyc01g098960.1	highly similar to ( 524) AT1G54940 | Symbols: PGSIP4 | PGSIP4 (PLANT GLYCOGENIN-LIKE STARCH INITIATION PROTEIN 4); transferase, transferring glycosyl groups | chr1:20481690-20484541 FORWARDmoderately similar to ( 452) loc_os03g08600 12003.m34803 protein transferase, transferring glycosyl groups, putative, expressed Glyco_transf_8 evidence_code:10F0H1E0IEG genomic_reference:SL2.40ch01 gene_region:…	T
2.1.2	major CHO metabolism.synthesis.starch	solyc01g098970.1	moderately similar to ( 494) AT1G54940 | Symbols: PGSIP4 | PGSIP4 (PLANT GLYCOGENIN-LIKE STARCH INITIATION PROTEIN 4); transferase, transferring glycosyl groups | chr1:20481690-20484541 FORWARDmoderately similar to ( 447) loc_os03g08600 12003.m34803 protein transferase, transferring glycosyl groups, putative, expressed Glyco_transf_8 evidence_code:10F0H1E0IEG genomic_reference:SL2.40ch01 gene_reg…	T
2.1.2.1	major CHO metabolism.synthesis.starch.AGPase	solyc01g109790.2	highly similar to ( 780) AT4G39210 | Symbols: APL3 | APL3; glucose-1-phosphate adenylyltransferase | chr4:18260332-18263181 FORWARDhighly similar to ( 958) GLGL1_SOLTU Glucose-1-phosphate adenylyltransferase large subunit 1 (EC 2.7.7.27) (ADP-glucose synthase) (ADP-glucose pyrophosphorylase) (AGPase S) (Alpha-D-glucose-1-phosphate adenyl transferase) (Fragment) - Solanum tuberosum (Potato)highly …	T
2.1.2.1	major CHO metabolism.synthesis.starch.AGPase	solyc08g015670.2	moderately similar to ( 462) AT1G05610 | Symbols: APS2 | APS2 (ADP-glucose pyrophoshorylase small subunit 2); glucose-1-phosphate adenylyltransferase/ nucleotidyltransferase/ transferase | chr1:1673895-1675934 REVERSEmoderately similar to ( 391) GLGS_BRANA Glucose-1-phosphate adenylyltransferase small subunit, chloroplast precursor (EC 2.7.7.27) (ADP-glucose synthase) (ADP-glucose pyrophosphoryla…	T
2.1.2.1	major CHO metabolism.synthesis.starch.AGPase	solyc01g079790.2	highly similar to ( 832) AT5G19220 | Symbols: ADG2, APL1 | APL1 (ADP GLUCOSE PYROPHOSPHORYLASE LARGE SUBUNIT 1); glucose-1-phosphate adenylyltransferase | chr5:6463931-6466775 REVERSEhighly similar to ( 924) GLGL3_SOLTU Glucose-1-phosphate adenylyltransferase large subunit 3, chloroplast precursor (EC 2.7.7.27) (ADP-glucose synthase) (ADP-glucose pyrophosphorylase) (AGPase S) (Alpha-D-glucose-1-p…	T
2.1.2.1	major CHO metabolism.synthesis.starch.AGPase	solyc07g056140.2	highly similar to ( 882) AT5G48300 | Symbols: ADG1, APS1 | ADG1 (ADP GLUCOSE PYROPHOSPHORYLASE 1); glucose-1-phosphate adenylyltransferase | chr5:19570326-19572557 FORWARDnearly identical (1008) GLGS_SOLTU Glucose-1-phosphate adenylyltransferase small subunit, chloroplast precursor (EC 2.7.7.27) (ADP-glucose synthase) (ADP-glucose pyrophosphorylase) (AGPase B) (Alpha-D-glucose-1-phosphate adenyl …	T
2.1.2.1	major CHO metabolism.synthesis.starch.AGPase	solyc12g011120.1	highly similar to ( 793) AT5G48300 | Symbols: ADG1, APS1 | ADG1 (ADP GLUCOSE PYROPHOSPHORYLASE 1); glucose-1-phosphate adenylyltransferase | chr5:19570326-19572557 FORWARDhighly similar to ( 802) GLGS_SOLTU Glucose-1-phosphate adenylyltransferase small subunit, chloroplast precursor (EC 2.7.7.27) (ADP-glucose synthase) (ADP-glucose pyrophosphorylase) (AGPase B) (Alpha-D-glucose-1-phosphate adenyl…	T
2.1.2.1	major CHO metabolism.synthesis.starch.AGPase	solyc07g019440.2	highly similar to ( 742) AT1G27680 | Symbols: APL2 | APL2 (ADPGLC-PPASE LARGE SUBUNIT); glucose-1-phosphate adenylyltransferase | chr1:9631630-9634450 FORWARDhighly similar to ( 995) GLGL2_SOLTU Glucose-1-phosphate adenylyltransferase large subunit 2, chloroplast precursor (EC 2.7.7.27) (ADP-glucose synthase) (ADP-glucose pyrophosphorylase) (AGPase S) (Alpha-D-glucose-1-phosphate adenyl transfera…	T
2.1.2.2	major CHO metabolism.synthesis.starch.starch synthase	solyc02g091760.1	weakly similar to ( 189) AT5G65685 | Symbols: | soluble glycogen synthase-related | chr5:26273252-26275864 REVERSEvery weakly similar to (85.5) SSY3_SOLTU Soluble starch synthase 3, chloroplast precursor (EC 2.4.1.21) (SS III) (Soluble starch synthase III) - Solanum tuberosum (Potato)weakly similar to ( 170) loc_os02g56320 12002.m10655 protein glycogen synthase 2, putative, expressedGlyco_transf_…	T
2.1.2.2	major CHO metabolism.synthesis.starch.starch synthase	solyc08g083320.2	highly similar to ( 906) AT1G32900 | Symbols: | starch synthase, putative | chr1:11920582-11923506 REVERSEnearly identical (1182) SSG1_SOLTU Granule-bound starch synthase 1, chloroplast precursor (EC 2.4.1.242) (Granule-bound starch synthase I) (GBSS-I) - Solanum tuberosum (Potato)highly similar to ( 821) loc_os07g22930 12007.m29139 protein granule-bound starch synthase 1b, chloroplast precursor,…	T
2.1.2.2	major CHO metabolism.synthesis.starch.starch synthase	solyc01g056650.1	very weakly similar to (85.5) AT3G01180 | Symbols: AtSS2 | AtSS2 (starch synthase 2); transferase, transferring glycosyl groups | chr3:62456-65678 REVERSEweakly similar to ( 101) SSY2_SOLTU Granule-bound starch synthase 2, chloroplast precursor (EC 2.4.1.21) (Granule-bound starch synthase II) (SS II) (GBSS-II) - Solanum tuberosum (Potato)very weakly similar to (81.6) loc_os10g30156 12010.m05878 p…	T
2.1.2.2	major CHO metabolism.synthesis.starch.starch synthase	solyc03g083090.2	highly similar to ( 877) AT5G24300 | Symbols: SSI1, SSI, ATSS1 | SSI1 (SUPPRESSOR OF SALICYLIC ACID INSENSITIVITY 1); starch synthase/ transferase, transferring glycosyl groups | chr5:8266934-8270860 FORWARDnearly identical (1308) SSY1_SOLTU Soluble starch synthase 1, chloroplast precursor (EC 2.4.1.21) (SS I) (Soluble starch synthase I) - Solanum tuberosum (Potato)highly similar to ( 827) loc_os…	T
2.1.2.2	major CHO metabolism.synthesis.starch.starch synthase	solyc07g039260.1	very weakly similar to (94.0) AT3G01180 | Symbols: AtSS2 | AtSS2 (starch synthase 2); transferase, transferring glycosyl groups | chr3:62456-65678 REVERSEweakly similar to ( 107) SSY2_SOLTU Granule-bound starch synthase 2, chloroplast precursor (EC 2.4.1.21) (Granule-bound starch synthase II) (SS II) (GBSS-II) - Solanum tuberosum (Potato)very weakly similar to (87.0) loc_os02g51070 12002.m10141 p…	T
2.1.2.2	major CHO metabolism.synthesis.starch.starch synthase	solyc02g088000.2	highly similar to ( 967) AT3G01180 | Symbols: AtSS2 | AtSS2 (starch synthase 2); transferase, transferring glycosyl groups | chr3:62456-65678 REVERSEnearly identical (1479) SSY2_SOLTU Granule-bound starch synthase 2, chloroplast precursor (EC 2.4.1.21) (Granule-bound starch synthase II) (SS II) (GBSS-II) - Solanum tuberosum (Potato)highly similar to ( 859) loc_os02g51070 12002.m10141 protein solu…	T
2.1.2.2	major CHO metabolism.synthesis.starch.starch synthase	solyc07g042830.2	moderately similar to ( 401) AT4G18240 | Symbols: ATSS4, SSIV, SS4 | ATSS4; transferase, transferring glycosyl groups | chr4:10082221-10087044 FORWARDmoderately similar to ( 311) SSY3_SOLTU Soluble starch synthase 3, chloroplast precursor (EC 2.4.1.21) (SS III) (Soluble starch synthase III) - Solanum tuberosum (Potato)moderately similar to ( 432) loc_os01g52250 12001.m42713 protein glycogen synth…	T
2.1.2.2	major CHO metabolism.synthesis.starch.starch synthase	solyc02g091770.1	moderately similar to ( 206) AT5G65685 | Symbols: | soluble glycogen synthase-related | chr5:26273252-26275864 REVERSEweakly similar to ( 102) SSY3_SOLTU Soluble starch synthase 3, chloroplast precursor (EC 2.4.1.21) (SS III) (Soluble starch synthase III) - Solanum tuberosum (Potato)moderately similar to ( 320) loc_os02g56320 12002.m10655 protein glycogen synthase 2, putative, expressedglgA GlgA …	T
2.1.2.2	major CHO metabolism.synthesis.starch.starch synthase	solyc10g046840.1	very weakly similar to (96.3) AT3G01180 | Symbols: AtSS2 | AtSS2 (starch synthase 2); transferase, transferring glycosyl groups | chr3:62456-65678 REVERSEweakly similar to ( 112) SSY2_SOLTU Granule-bound starch synthase 2, chloroplast precursor (EC 2.4.1.21) (Granule-bound starch synthase II) (SS II) (GBSS-II) - Solanum tuberosum (Potato)very weakly similar to (87.4) loc_os10g30156 12010.m05878 p…	T
2.1.2.2	major CHO metabolism.synthesis.starch.starch synthase	solyc06g048800.1	weakly similar to ( 125) SSY1_SOLTU Soluble starch synthase 1, chloroplast precursor (EC 2.4.1.21) (SS I) (Soluble starch synthase I) - Solanum tuberosum (Potato) evidence_code:10F0H1E0IEG genomic_reference:SL2.40ch06 gene_region:28222444-28224670 transcript_region:SL2.40ch06:28222444..28224670- functional_description:"Soluble starch synthase 1, chloroplastic/amyloplastic (AHRD V1 *-*- SSY1_SOLTU…	T
2.1.2.2	major CHO metabolism.synthesis.starch.starch synthase	solyc02g080570.2	nearly identical (1411) AT1G11720 | Symbols: ATSS3 | ATSS3 (starch synthase 3); starch synthase/ transferase, transferring glycosyl groups | chr1:3952511-3956840 FORWARDnearly identical (2254) SSY3_SOLTU Soluble starch synthase 3, chloroplast precursor (EC 2.4.1.21) (SS III) (Soluble starch synthase III) - Solanum tuberosum (Potato)nearly identical (1308) loc_os04g53310 12004.m10222 protein solub…	T
2.1.2.2	major CHO metabolism.synthesis.starch.starch synthase	solyc02g071040.2	nearly identical (1127) AT4G18240 | Symbols: ATSS4, SSIV, SS4 | ATSS4; transferase, transferring glycosyl groups | chr4:10082221-10087044 FORWARDmoderately similar to ( 384) SSY3_SOLTU Soluble starch synthase 3, chloroplast precursor (EC 2.4.1.21) (SS III) (Soluble starch synthase III) - Solanum tuberosum (Potato)highly similar to ( 931) loc_os05g45720 12005.m083787 protein glycogen synthase, put…	T
2.1.2.2	major CHO metabolism.synthesis.starch.starch synthase	solyc03g059290.1	very weakly similar to (87.4) AT3G01180 | Symbols: AtSS2 | AtSS2 (starch synthase 2); transferase, transferring glycosyl groups | chr3:62456-65678 REVERSEvery weakly similar to (96.3) SSY2_SOLTU Granule-bound starch synthase 2, chloroplast precursor (EC 2.4.1.21) (Granule-bound starch synthase II) (SS II) (GBSS-II) - Solanum tuberosum (Potato) evidence_code:10F0H1E0IEG genomic_reference:SL2.40ch0…	T
2.1.2.2	major CHO metabolism.synthesis.starch.starch synthase	solyc07g025180.1	very weakly similar to (97.4) AT3G01180 | Symbols: AtSS2 | AtSS2 (starch synthase 2); transferase, transferring glycosyl groups | chr3:62456-65678 REVERSEweakly similar to ( 113) SSY2_SOLTU Granule-bound starch synthase 2, chloroplast precursor (EC 2.4.1.21) (Granule-bound starch synthase II) (SS II) (GBSS-II) - Solanum tuberosum (Potato)very weakly similar to (86.7) loc_os02g51070 12002.m10141 p…	T
2.1.2.3	major CHO metabolism.synthesis.starch.starch branching	solyc07g064830.2	nearly identical (1337) AT3G20440 | Symbols: EMB2729, BE1 | alpha-amylase/ catalytic/ cation binding | chr3:7123603-7130364 REVERSEmoderately similar to ( 467) GLGB_SOLTU 1,4-alpha-glucan branching enzyme (EC 2.4.1.18) (Starch branching enzyme) (Q-enzyme) - Solanum tuberosum (Potato)nearly identical (1201) loc_os06g26234 12006.m32257 protein 1,4-alpha-glucan branching enzyme, putative, expressed …	T
2.1.2.3	major CHO metabolism.synthesis.starch.starch branching	solyc09g009190.2	nearly identical (1310) AT5G03650 | Symbols: SBE2.2 | SBE2.2 (starch branching enzyme 2.2); 1,4-alpha-glucan branching enzyme | chr5:931924-937470 FORWARDnearly identical (1209) GLGB_MAIZE 1,4-alpha-glucan branching enzyme IIB, chloroplast precursor (EC 2.4.1.18) (Starch branching enzyme IIB) (Q-enzyme) - Zea mays (Maize)nearly identical (1217) loc_os02g32660 12002.m33706 protein 1,4-alpha-glucan…	T
2.1.2.3	major CHO metabolism.synthesis.starch.starch branching	solyc04g082400.2	highly similar to ( 818) AT5G03650 | Symbols: SBE2.2 | SBE2.2 (starch branching enzyme 2.2); 1,4-alpha-glucan branching enzyme | chr5:931924-937470 FORWARDnearly identical (1464) GLGB_SOLTU 1,4-alpha-glucan branching enzyme (EC 2.4.1.18) (Starch branching enzyme) (Q-enzyme) - Solanum tuberosum (Potato)nearly identical (1168) loc_os06g51084 12006.m091801 protein 1,4-alpha-glucan branching enzyme, …	T
2.1.2.4	major CHO metabolism.synthesis.starch.debranching	solyc06g009220.2	nearly identical (1047) AT4G09020 | Symbols: ATISA3, ISA3 | ISA3 (ISOAMYLASE 3); alpha-amylase/ isoamylase | chr4:5784099-5788839 FORWARDhighly similar to ( 565) loc_os08g40930 12008.m08072 protein isoamylase, putative, expressed PulA PRK03705 GlgB Isoamylase_N_term PRK12313 Alpha-amylase PRK05402 genomic_reference:SL2.40ch06 gene_region:3155576-3182364 transcript_region:SL2.40ch06:3155576..31823…	T
2.1.2.4	major CHO metabolism.synthesis.starch.debranching	solyc09g064800.1	highly similar to ( 905) AT1G03310 | Symbols: ATISA2, ISA2, DBE1, BE2 | isoamylase, putative / starch debranching enzyme, putative | chr1:813975-816623 FORWARDhighly similar to ( 742) loc_os05g32710 12005.m07504 protein isoamylase-type starch debranching enzyme ISO2, putative, expressed PulA PRK03705 Isoamylase_N_term GlgB evidence_code:10F0H1E1IEG genomic_reference:SL2.40ch09 gene_region:5780654…	T
2.1.2.4	major CHO metabolism.synthesis.starch.debranching	solyc07g014590.2	nearly identical (1214) AT2G39930 | Symbols: ISA1, ATISA1 | ISA1 (ISOAMYLASE 1); alpha-amylase/ isoamylase | chr2:16666078-16672183 FORWARDnearly identical (1172) loc_os08g40930 12008.m08072 protein isoamylase, putative, expressed PulA PRK03705 Isoamylase_N_term GlgB Alpha-amylase PRK12313 PRK05402 Glycogen_debranching_enzyme_N_term AmyA Aamy genomic_reference:SL2.40ch07 gene_region:4925611-49409…	T
2.1.2.5	major CHO metabolism.synthesis.starch.transporter	solyc08g063030.2	weakly similar to ( 138) AT5G56450 | Symbols: | mitochondrial substrate carrier family protein | chr5:22858772-22859764 REVERSEvery weakly similar to (83.6) ADT1_MAIZE ADP,ATP carrier protein 1, mitochondrial precursor (ADP/ATP translocase 1) (Adenine nucleotide translocator 1) (ANT 1) - Zea mays (Maize)weakly similar to ( 132) loc_os05g46220 12005.m08747 protein ADP/ATP translocase 2, putative, …	T
2.1.2.5	major CHO metabolism.synthesis.starch.transporter	solyc11g062190.1	highly similar to ( 565) AT5G13490 | Symbols: AAC2 | AAC2 (ADP/ATP carrier 2); ATP:ADP antiporter/ binding | chr5:4336034-4337379 FORWARDhighly similar to ( 690) ADT1_SOLTU ADP,ATP carrier protein, mitochondrial precursor (ADP/ATP translocase) (Adenine nucleotide translocator) (ANT) - Solanum tuberosum (Potato)highly similar to ( 552) loc_os02g48720 12002.m33839 protein ADP,ATP carrier protein, m…	T
2.1.2.5	major CHO metabolism.synthesis.starch.transporter	solyc01g014210.1	moderately similar to ( 319) AT3G08580 | Symbols: AAC1 | AAC1 (ADP/ATP CARRIER 1); ATP:ADP antiporter/ binding | chr3:2605706-2607030 REVERSEmoderately similar to ( 392) ADT2_SOLTU ADP,ATP carrier protein, mitochondrial precursor (ADP/ATP translocase) (Adenine nucleotide translocator) (ANT) (Fragment) - Solanum tuberosum (Potato)moderately similar to ( 305) loc_os02g48720 12002.m33839 protein ADP…	T
2.1.2.5	major CHO metabolism.synthesis.starch.transporter	solyc11g062130.1	highly similar to ( 566) AT5G13490 | Symbols: AAC2 | AAC2 (ADP/ATP carrier 2); ATP:ADP antiporter/ binding | chr5:4336034-4337379 FORWARDhighly similar to ( 697) ADT1_SOLTU ADP,ATP carrier protein, mitochondrial precursor (ADP/ATP translocase) (Adenine nucleotide translocator) (ANT) - Solanum tuberosum (Potato)highly similar to ( 556) loc_os02g48720 12002.m33839 protein ADP,ATP carrier protein, m…	T
2.1.2.60	major CHO metabolism.synthesis.starch.ADP Glucose Phosphorylase	solyc10g050850.1	moderately similar to ( 384) AT5G18200 | Symbols: | UTP:galactose-1-phosphate uridylyltransferase/ ribose-5-phosphate adenylyltransferase | chr5:6015270-6016555 FORWARDmoderately similar to ( 335) loc_os07g07550 12007.m05214 protein galactose-1-phosphate uridyl transferase-like protein, putative, expressed GalT GalT PRK11720 evidence_code:10F0H1E1IEG genomic_reference:SL2.40ch10 gene_region:46437…	T
2.1.2.1001	major CHO metabolism.synthesis.starch	fructose-6-p	cell wall synthesis.cellulose synthesis; major CHO metabolism.synthesis.sucrose; major CHO metabolism.synthesis.starch; glycolysis; OPP.oxidative PP	M
2.1.2.1002	major CHO metabolism.synthesis.starch	glucose-6-p	cell wall synthesis.cellulose synthesis; major CHO metabolism.synthesis.sucrose; major CHO metabolism.synthesis.starch; glycolysis; OPP.oxidative PP	M
2.1.2.1003	major CHO metabolism.synthesis.starch	glucose-1-p	cell wall synthesis.cellulose synthesis; major CHO metabolism.synthesis.sucrose; major CHO metabolism.synthesis.starch	M
2.1.2.1004	major CHO metabolism.synthesis.starch	adp-glucose	major CHO metabolism.synthesis.starch	M
2.2	major CHO metabolism.degradation
2.2.1	major CHO metabolism.degradation.sucrose
2.2.1.1	major CHO metabolism.degradation.sucrose.fructokinase	solyc02g091490.2	moderately similar to ( 488) AT1G66430 | Symbols: | pfkB-type carbohydrate kinase family protein | chr1:24778400-24780393 FORWARDmoderately similar to ( 353) SCRK2_MAIZE Fructokinase-2 (EC 2.7.1.4) (ZmFRK2) - Zea mays (Maize)moderately similar to ( 449) loc_os06g12600 12006.m05976 protein fructokinase-2, putative, expressed bac_FRK PRK09434 PfkB KdgK RbsK ribokinase ribokinase_group_A adenosine_k…	T
2.2.1.1	major CHO metabolism.degradation.sucrose.fructokinase	solyc11g042850.1	highly similar to ( 501) AT4G10260 | Symbols: | pfkB-type carbohydrate kinase family protein | chr4:6371486-6372770 REVERSEhighly similar to ( 503) SCRK2_ORYSA Fructokinase-2 (EC 2.7.1.4) (Fructokinase II) (OsFKII) - Oryza sativa (Rice)highly similar to ( 503) loc_os08g02120 12008.m04358 protein fructokinase-2, putative, expressed bac_FRK PRK09434 PfkB KdgK RbsK ribokinase ribokinase_group_A aden…	T
2.2.1.1	major CHO metabolism.degradation.sucrose.fructokinase	solyc05g012100.2	highly similar to ( 562) AT1G69200 | Symbols: | kinase | chr1:26016018-26018365 FORWARDweakly similar to ( 155) SCRK1_ORYSA Fructokinase-1 (EC 2.7.1.4) (Fructokinase I) (OsFKI) - Oryza sativa (Rice)moderately similar to ( 447) loc_os03g40550 12003.m09133 protein protein kinase, putative, expressed bac_FRK RbsK KdgK PRK09434 PfkB genomic_reference:SL2.40ch05 gene_region:5311181-5315705 transcript_…	T
2.2.1.1	major CHO metabolism.degradation.sucrose.fructokinase	solyc06g073190.2	highly similar to ( 544) AT1G06020 | Symbols: | pfkB-type carbohydrate kinase family protein | chr1:1824548-1826101 FORWARDhighly similar to ( 578) SCRK_SOLTU Fructokinase (EC 2.7.1.4) - Solanum tuberosum (Potato)moderately similar to ( 461) loc_os01g66940 12001.m12799 protein fructokinase-1, putative, expressed bac_FRK PRK09434 PfkB KdgK RbsK ribokinase PRK11142 ribokinase_group_A adenosine_kina…	T
2.2.1.1	major CHO metabolism.degradation.sucrose.fructokinase	solyc09g011850.2	highly similar to ( 627) AT3G54090 | Symbols: | pfkB-type carbohydrate kinase family protein | chr3:20028145-20029835 FORWARDweakly similar to ( 166) SCRK1_ORYSA Fructokinase-1 (EC 2.7.1.4) (Fructokinase I) (OsFKI) - Oryza sativa (Rice)highly similar to ( 512) loc_os01g63220 12001.m43514 protein protein kinase, putative, expressed bac_FRK KdgK PRK09434 RbsK PfkB genomic_reference:SL2.40ch09 gene_…	T
2.2.1.1	major CHO metabolism.degradation.sucrose.fructokinase	solyc10g017620.2	moderately similar to ( 479) AT5G51830 | Symbols: | pfkB-type carbohydrate kinase family protein | chr5:21069709-21071450 FORWARDmoderately similar to ( 403) SCRK1_ORYSA Fructokinase-1 (EC 2.7.1.4) (Fructokinase I) (OsFKI) - Oryza sativa (Rice)moderately similar to ( 425) loc_os06g12600 12006.m05976 protein fructokinase-2, putative, expressed bac_FRK PRK09434 PfkB KdgK RbsK ribokinase ribokinase_…	T
2.2.1.1	major CHO metabolism.degradation.sucrose.fructokinase	solyc03g006860.2	moderately similar to ( 493) AT5G51830 | Symbols: | pfkB-type carbohydrate kinase family protein | chr5:21069709-21071450 FORWARDmoderately similar to ( 390) SCRK1_ORYSA Fructokinase-1 (EC 2.7.1.4) (Fructokinase I) (OsFKI) - Oryza sativa (Rice)moderately similar to ( 414) loc_os06g12600 12006.m05976 protein fructokinase-2, putative, expressed bac_FRK PRK09434 PfkB KdgK RbsK ribokinase ribokinase_…	T
2.2.1.3	major CHO metabolism.degradation.sucrose.invertases
2.2.1.3.1	major CHO metabolism.degradation.sucrose.invertases.neutral	solyc01g058020.2	moderately similar to ( 222) AT3G05820 | Symbols: | beta-fructofuranosidase/ catalytic | chr3:1733119-1735757 REVERSEweakly similar to ( 198) loc_os03g20020 12003.m07415 protein beta-fructofuranosidase, putative, expressedInvertase_neut genomic_reference:SL2.40ch01 gene_region:57858286-57859489 transcript_region:SL2.40ch01:57858286..57859489+ functional_description:"Neutral invertase (AHRD V1 ***…	T
2.2.1.3.1	major CHO metabolism.degradation.sucrose.invertases.neutral	solyc04g081440.2	highly similar to ( 959) AT4G34860 | Symbols: | beta-fructofuranosidase, putative / invertase, putative / saccharase, putative / beta-fructosidase, putative | chr4:16609955-16612019 REVERSEhighly similar to ( 886) loc_os02g34560 12002.m33716 protein neutral/alkaline invertase, putative, expressedInvertase_neut genomic_reference:SL2.40ch04 gene_region:63008173-63012837 transcript_region:SL2.40ch04…	T
2.2.1.3.1	major CHO metabolism.degradation.sucrose.invertases.neutral	solyc11g067050.1	highly similar to ( 879) AT5G22510 | Symbols: | beta-fructofuranosidase, putative / invertase, putative / saccharase, putative / beta-fructosidase, putative | chr5:7474974-7477479 REVERSEhighly similar to ( 853) loc_os02g32730 12002.m08366 protein alkaline/neutral invertase, putative, expressedInvertase_neut evidence_code:10F0H1E1IEG genomic_reference:SL2.40ch11 gene_region:49887741-49890853 tran…	T
2.2.1.3.1	major CHO metabolism.degradation.sucrose.invertases.neutral	solyc10g061980.1	evidence_code:10F0H1E0IEG genomic_reference:SL2.40ch10 gene_region:54569402-54572485 transcript_region:SL2.40ch10:54569402..54572485- functional_description:"Neutral invertase-like protein (Fragment) (AHRD V1 *-*- Q75UP5_IPOBA); contains Interpro domain(s) IPR006937 Plant neutral invertase "	T
2.2.1.3.1	major CHO metabolism.degradation.sucrose.invertases.neutral	solyc00g021660.1	very weakly similar to (99.4) AT4G34860 | Symbols: | beta-fructofuranosidase, putative / invertase, putative / saccharase, putative / beta-fructosidase, putative | chr4:16609955-16612019 REVERSEweakly similar to ( 102) loc_os02g34560 12002.m33716 protein neutral/alkaline invertase, putative, expressedInvertase_neut evidence_code:10F0H1E0IEG genomic_reference:SL2.40ch00 gene_region:11974428-119757…	T
2.2.1.3.1	major CHO metabolism.degradation.sucrose.invertases.neutral	solyc01g058010.2	highly similar to ( 652) AT3G06500 | Symbols: | beta-fructofuranosidase, putative / invertase, putative / saccharase, putative / beta-fructosidase, putative | chr3:2012309-2015471 FORWARDhighly similar to ( 578) loc_os03g20020 12003.m07415 protein beta-fructofuranosidase, putative, expressedInvertase_neut genomic_reference:SL2.40ch01 gene_region:57853719-57859018 transcript_region:SL2.40ch01:5785…	T
2.2.1.3.1	major CHO metabolism.degradation.sucrose.invertases.neutral	solyc01g100810.2	highly similar to ( 917) AT1G56560 | Symbols: | beta-fructofuranosidase, putative / invertase, putative / saccharase, putative / beta-fructosidase, putative | chr1:21192593-21194948 FORWARDhighly similar to ( 852) loc_os03g20020 12003.m07415 protein beta-fructofuranosidase, putative, expressedInvertase_neut genomic_reference:SL2.40ch01 gene_region:82498414-82504152 transcript_region:SL2.40ch01:82…	T
2.2.1.3.1	major CHO metabolism.degradation.sucrose.invertases.neutral	solyc06g065210.2	nearly identical (1001) AT4G09510 | Symbols: CINV2 | beta-fructofuranosidase, putative / invertase, putative / saccharase, putative / beta-fructosidase, putative | chr4:6021679-6023310 REVERSEhighly similar to ( 971) loc_os02g34560 12002.m33716 protein neutral/alkaline invertase, putative, expressedInvertase_neut genomic_reference:SL2.40ch06 gene_region:37049546-37053685 transcript_region:SL2.40c…	T
2.2.1.3.1	major CHO metabolism.degradation.sucrose.invertases.neutral	solyc11g020610.1	highly similar to ( 984) AT4G09510 | Symbols: CINV2 | beta-fructofuranosidase, putative / invertase, putative / saccharase, putative / beta-fructosidase, putative | chr4:6021679-6023310 REVERSEhighly similar to ( 953) loc_os02g34560 12002.m33716 protein neutral/alkaline invertase, putative, expressedInvertase_neut evidence_code:10F0H1E1IEG genomic_reference:SL2.40ch11 gene_region:11747788-1175287…	T
2.2.1.3.1	major CHO metabolism.degradation.sucrose.invertases.neutral	solyc01g111100.2	highly similar to ( 973) AT4G34860 | Symbols: | beta-fructofuranosidase, putative / invertase, putative / saccharase, putative / beta-fructosidase, putative | chr4:16609955-16612019 REVERSEhighly similar to ( 892) loc_os02g34560 12002.m33716 protein neutral/alkaline invertase, putative, expressedInvertase_neut genomic_reference:SL2.40ch01 gene_region:89238272-89243370 transcript_region:SL2.40ch01…	T
2.2.1.3.1	major CHO metabolism.degradation.sucrose.invertases.neutral	solyc11g007270.1	highly similar to ( 905) AT5G22510 | Symbols: | beta-fructofuranosidase, putative / invertase, putative / saccharase, putative / beta-fructosidase, putative | chr5:7474974-7477479 REVERSEhighly similar to ( 897) loc_os02g32730 12002.m08366 protein alkaline/neutral invertase, putative, expressedInvertase_neut evidence_code:10F0H1E1IEG genomic_reference:SL2.40ch11 gene_region:1652454-1656955 transc…	T
2.2.1.3.2	major CHO metabolism.degradation.sucrose.invertases.cell wall	solyc10g085640.1	highly similar to ( 633) AT2G36190 | Symbols: AtcwINV4 | AtcwINV4 (Arabidopsis thaliana cell wall invertase 4); hydrolase, hydrolyzing O-glycosyl compounds | chr2:15174951-15177785 REVERSEhighly similar to ( 727) INV1_DAUCA Beta-fructofuranosidase, insoluble isoenzyme 1 precursor (EC 3.2.1.26) (Sucrose hydrolase 1) (Invertase 1) (Cell wall beta-fructosidase 1) - Daucus carota (Carrot)highly simil…	T
2.2.1.3.2	major CHO metabolism.degradation.sucrose.invertases.cell wall	solyc03g121680.1	highly similar to ( 617) AT3G13790 | Symbols: ATCWINV1, ATBFRUCT1 | ATBFRUCT1; beta-fructofuranosidase/ hydrolase, hydrolyzing O-glycosyl compounds | chr3:4533084-4535831 REVERSEhighly similar to ( 570) INV1_PEA Beta-fructofuranosidase, cell wall isozyme precursor (EC 3.2.1.26) (Sucrose hydrolase) (Acid invertase) - Pisum sativum (Garden pea)highly similar to ( 518) loc_os04g33720 12004.m08467 pr…	T
2.2.1.3.2	major CHO metabolism.degradation.sucrose.invertases.cell wall	solyc10g083300.1	highly similar to ( 729) AT3G52600 | Symbols: AtcwINV2 | AtcwINV2 (Arabidopsis thaliana cell wall invertase 2); hydrolase, hydrolyzing O-glycosyl compounds | chr3:19507080-19508833 REVERSEhighly similar to ( 822) INV1_DAUCA Beta-fructofuranosidase, insoluble isoenzyme 1 precursor (EC 3.2.1.26) (Sucrose hydrolase 1) (Invertase 1) (Cell wall beta-fructosidase 1) - Daucus carota (Carrot)highly simil…	T
2.2.1.3.2	major CHO metabolism.degradation.sucrose.invertases.cell wall	solyc09g010080.2	highly similar to ( 719) AT2G36190 | Symbols: AtcwINV4 | AtcwINV4 (Arabidopsis thaliana cell wall invertase 4); hydrolase, hydrolyzing O-glycosyl compounds | chr2:15174951-15177785 REVERSEhighly similar to ( 809) INV1_DAUCA Beta-fructofuranosidase, insoluble isoenzyme 1 precursor (EC 3.2.1.26) (Sucrose hydrolase 1) (Invertase 1) (Cell wall beta-fructosidase 1) - Daucus carota (Carrot)highly simil…	T
2.2.1.3.2	major CHO metabolism.degradation.sucrose.invertases.cell wall	solyc06g064620.2	highly similar to ( 656) AT1G55120 | Symbols: ATFRUCT5 | ATFRUCT5 (BETA-FRUCTOFURANOSIDASE 5); hydrolase, hydrolyzing O-glycosyl compounds / levanase | chr1:20566983-20569165 FORWARDhighly similar to ( 577) INV2_DAUCA Beta-fructofuranosidase, insoluble isoenzyme 2 precursor (EC 3.2.1.26) (Sucrose hydrolase 2) (Invertase 2) (Cell wall beta-fructosidase 2) - Daucus carota (Carrot)highly similar to …	T
2.2.1.3.2	major CHO metabolism.degradation.sucrose.invertases.cell wall	solyc10g083290.1	highly similar to ( 719) AT3G52600 | Symbols: AtcwINV2 | AtcwINV2 (Arabidopsis thaliana cell wall invertase 2); hydrolase, hydrolyzing O-glycosyl compounds | chr3:19507080-19508833 REVERSEhighly similar to ( 806) INV1_DAUCA Beta-fructofuranosidase, insoluble isoenzyme 1 precursor (EC 3.2.1.26) (Sucrose hydrolase 1) (Invertase 1) (Cell wall beta-fructosidase 1) - Daucus carota (Carrot)highly simil…	T
2.2.1.3.2	major CHO metabolism.degradation.sucrose.invertases.cell wall	solyc10g085650.1	highly similar to ( 686) AT3G52600 | Symbols: AtcwINV2 | AtcwINV2 (Arabidopsis thaliana cell wall invertase 2); hydrolase, hydrolyzing O-glycosyl compounds | chr3:19507080-19508833 REVERSEhighly similar to ( 769) INV1_DAUCA Beta-fructofuranosidase, insoluble isoenzyme 1 precursor (EC 3.2.1.26) (Sucrose hydrolase 1) (Invertase 1) (Cell wall beta-fructosidase 1) - Daucus carota (Carrot)highly simil…	T
2.2.1.3.2	major CHO metabolism.degradation.sucrose.invertases.cell wall	solyc10g085360.1	highly similar to ( 699) AT2G36190 | Symbols: AtcwINV4 | AtcwINV4 (Arabidopsis thaliana cell wall invertase 4); hydrolase, hydrolyzing O-glycosyl compounds | chr2:15174951-15177785 REVERSEhighly similar to ( 793) INV1_DAUCA Beta-fructofuranosidase, insoluble isoenzyme 1 precursor (EC 3.2.1.26) (Sucrose hydrolase 1) (Invertase 1) (Cell wall beta-fructosidase 1) - Daucus carota (Carrot)highly simil…	T
2.2.1.3.2	major CHO metabolism.degradation.sucrose.invertases.cell wall	solyc08g045720.1	weakly similar to ( 152) AT3G13790 | Symbols: ATCWINV1, ATBFRUCT1 | ATBFRUCT1; beta-fructofuranosidase/ hydrolase, hydrolyzing O-glycosyl compounds | chr3:4533084-4535831 REVERSEweakly similar to ( 135) INV1_PEA Beta-fructofuranosidase, cell wall isozyme precursor (EC 3.2.1.26) (Sucrose hydrolase) (Acid invertase) - Pisum sativum (Garden pea)weakly similar to ( 121) loc_os01g73580 12001.m13385 pr…	T
2.2.1.3.2	major CHO metabolism.degradation.sucrose.invertases.cell wall	solyc09g010090.2	highly similar to ( 714) AT3G52600 | Symbols: AtcwINV2 | AtcwINV2 (Arabidopsis thaliana cell wall invertase 2); hydrolase, hydrolyzing O-glycosyl compounds | chr3:19507080-19508833 REVERSEhighly similar to ( 795) INV1_DAUCA Beta-fructofuranosidase, insoluble isoenzyme 1 precursor (EC 3.2.1.26) (Sucrose hydrolase 1) (Invertase 1) (Cell wall beta-fructosidase 1) - Daucus carota (Carrot)highly simil…	T
2.2.1.3.3	major CHO metabolism.degradation.sucrose.invertases.vacuolar	solyc08g079080.2	highly similar to ( 793) AT1G12240 | Symbols: ATBETAFRUCT4, VAC-INV | ATBETAFRUCT4; beta-fructofuranosidase/ hydrolase, hydrolyzing O-glycosyl compounds | chr1:4153699-4157457 FORWARDhighly similar to ( 825) INVA_PHAAU Acid beta-fructofuranosidase precursor (EC 3.2.1.26) (Acid sucrose hydrolase) (Acid invertase) (AI) (Vacuolar invertase) [Contains: Acid beta-fructofuranosidase 30 kDa subunit; Aci…	T
2.2.1.3.3	major CHO metabolism.degradation.sucrose.invertases.vacuolar	solyc03g083910.2	highly similar to ( 727) AT1G62660 | Symbols: | beta-fructosidase (BFRUCT3) / beta-fructofuranosidase / invertase, vacuolar | chr1:23199949-23203515 FORWARDnearly identical (1103) INV1_CAPAN Acid beta-fructofuranosidase AIV-18 (EC 3.2.1.26) (Acid sucrose hydrolase) (Acid invertase) - Capsicum annuum (Bell pepper)highly similar to ( 720) loc_os04g45290 12004.m35180 protein beta-fructofuranosidase …	T
2.2.1.3.30	major CHO metabolism.degradation.sucrose.invertases.inhibitors
2.2.1.4	major CHO metabolism.degradation.sucrose.hexokinase	solyc02g091830.2	moderately similar to ( 469) AT4G37840 | Symbols: HKL3 | HKL3 (HEXOKINASE-LIKE 3); ATP binding / fructokinase/ glucokinase/ hexokinase | chr4:17790147-17792198 REVERSEmoderately similar to ( 399) HXK1_TOBAC Hexokinase-1 (EC 2.7.1.1) (NtHxK1) - Nicotiana tabacum (Common tobacco)moderately similar to ( 379) loc_os05g45590 12005.m08684 protein hexokinase-2, putative, expressed COG5026 Hexokinase_2 H…	T
2.2.1.4	major CHO metabolism.degradation.sucrose.hexokinase	solyc11g065220.1	highly similar to ( 615) AT1G50460 | Symbols: HKL1 | HKL1 (HEXOKINASE-LIKE 1); ATP binding / fructokinase/ glucokinase/ hexokinase | chr1:18694031-18697429 FORWARDhighly similar to ( 552) HXK3_ORYSA Hexokinase-3 (EC 2.7.1.1) (Hexokinase-8) - Oryza sativa (Rice)highly similar to ( 552) loc_os01g71320 12001.m13175 protein hexokinase-1, putative, expressed COG5026 Hexokinase_2 Hexokinase_1 evidence_…	T
2.2.1.4	major CHO metabolism.degradation.sucrose.hexokinase	solyc12g008510.1	highly similar to ( 729) AT2G19860 | Symbols: ATHXK2, HXK2 | HXK2 (HEXOKINASE 2); ATP binding / fructokinase/ glucokinase/ hexokinase | chr2:8571949-8573762 FORWARDhighly similar to ( 704) HXK1_SPIOL Hexokinase-1 (EC 2.7.1.1) (SoHxK1) - Spinacia oleracea (Spinach)highly similar to ( 659) loc_os05g45590 12005.m08684 protein hexokinase-2, putative, expressed COG5026 Hexokinase_2 Hexokinase_1 eviden…	T
2.2.1.4	major CHO metabolism.degradation.sucrose.hexokinase	solyc06g066440.2	highly similar to ( 649) AT2G19860 | Symbols: ATHXK2, HXK2 | HXK2 (HEXOKINASE 2); ATP binding / fructokinase/ glucokinase/ hexokinase | chr2:8571949-8573762 FORWARDhighly similar to ( 890) HXK2_SOLTU Hexokinase-2 (EC 2.7.1.1) (StHK2) - Solanum tuberosum (Potato)highly similar to ( 635) loc_os05g45590 12005.m08684 protein hexokinase-2, putative, expressed COG5026 Hexokinase_2 Hexokinase_1 genomic_…	T
2.2.1.4	major CHO metabolism.degradation.sucrose.hexokinase	solyc04g081400.2	highly similar to ( 612) AT1G47840 | Symbols: HXK3 | HXK3 (HEXOKINASE 3); ATP binding / fructokinase/ glucokinase/ hexokinase | chr1:17616243-17618859 REVERSEhighly similar to ( 902) HXK2_TOBAC Hexokinase-2, chloroplast precursor (EC 2.7.1.1) (NtHxK2) - Nicotiana tabacum (Common tobacco)highly similar to ( 657) loc_os07g09890 12007.m05444 protein hexokinase-1, putative, expressed COG5026 Hexokina…	T
2.2.1.4	major CHO metabolism.degradation.sucrose.hexokinase	solyc03g121070.2	highly similar to ( 663) AT4G29130 | Symbols: ATHXK1, GIN2, HXK1 | HXK1 (HEXOKINASE 1); ATP binding / fructokinase/ glucokinase/ hexokinase | chr4:14352338-14354865 REVERSEhighly similar to ( 842) HXK1_TOBAC Hexokinase-1 (EC 2.7.1.1) (NtHxK1) - Nicotiana tabacum (Common tobacco)highly similar to ( 638) loc_os05g45590 12005.m08684 protein hexokinase-2, putative, expressed COG5026 Hexokinase_2 Hexo…	T
2.2.1.5	major CHO metabolism.degradation.sucrose.Susy	solyc12g009300.1	nearly identical (1327) AT3G43190 | Symbols: SUS4, ATSUS4 | SUS4; UDP-glycosyltransferase/ sucrose synthase/ transferase, transferring glycosyl groups | chr3:15179204-15182577 REVERSEnearly identical (1595) SUS1_SOLTU Sucrose synthase (EC 2.4.1.13) (Sucrose-UDP glucosyltransferase) (SS16) - Solanum tuberosum (Potato)nearly identical (1258) loc_os03g28330 12003.m34880 protein sucrose synthase 2, p…	T
2.2.1.5	major CHO metabolism.degradation.sucrose.Susy	solyc09g098590.2	nearly identical (1358) AT4G02280 | Symbols: SUS3, ATSUS3 | SUS3 (sucrose synthase 3); UDP-glycosyltransferase/ sucrose synthase/ transferase, transferring glycosyl groups | chr4:995166-998719 FORWARDnearly identical (1387) SUS2_PEA Sucrose synthase 2 (EC 2.4.1.13) (Sucrose-UDP glucosyltransferase 2) - Pisum sativum (Garden pea)nearly identical (1377) loc_os03g22120 12003.m34861 protein sucrose s…	T
2.2.1.5	major CHO metabolism.degradation.sucrose.Susy	solyc03g098290.2	nearly identical (1224) AT1G73370 | Symbols: SUS6, ATSUS6 | SUS6 (SUCROSE SYNTHASE 6); UDP-glycosyltransferase/ sucrose synthase | chr1:27584533-27588326 REVERSEhighly similar to ( 945) SUS2_PEA Sucrose synthase 2 (EC 2.4.1.13) (Sucrose-UDP glucosyltransferase 2) - Pisum sativum (Garden pea)nearly identical (1189) loc_os04g24430 12004.m07574 protein sucrose synthase 2, putative, expressed Sucrose…	T
2.2.1.5	major CHO metabolism.degradation.sucrose.Susy	solyc12g040700.1	very weakly similar to (85.1) SUS2_SOLTU Sucrose synthase (EC 2.4.1.13) (Sucrose-UDP glucosyltransferase) (SS65) - Solanum tuberosum (Potato)very weakly similar to (80.9) loc_os03g28330 12003.m34880 protein sucrose synthase 2, putative, expressedSucrose_synth evidence_code:10F0H1E0IEG genomic_reference:SL2.40ch12 gene_region:40295366-40298524 transcript_region:SL2.40ch12:40295366..40298524- go_te…	T
2.2.1.5	major CHO metabolism.degradation.sucrose.Susy	solyc07g042550.2	nearly identical (1338) AT3G43190 | Symbols: SUS4, ATSUS4 | SUS4; UDP-glycosyltransferase/ sucrose synthase/ transferase, transferring glycosyl groups | chr3:15179204-15182577 REVERSEnearly identical (1630) SUS2_SOLTU Sucrose synthase (EC 2.4.1.13) (Sucrose-UDP glucosyltransferase) (SS65) - Solanum tuberosum (Potato)nearly identical (1269) loc_os03g28330 12003.m34880 protein sucrose synthase 2, p…	T
2.2.1.5	major CHO metabolism.degradation.sucrose.Susy	solyc02g081300.2	nearly identical (1217) AT1G73370 | Symbols: SUS6, ATSUS6 | SUS6 (SUCROSE SYNTHASE 6); UDP-glycosyltransferase/ sucrose synthase | chr1:27584533-27588326 REVERSEhighly similar to ( 956) SUS2_PEA Sucrose synthase 2 (EC 2.4.1.13) (Sucrose-UDP glucosyltransferase 2) - Pisum sativum (Garden pea)nearly identical (1229) loc_os04g24430 12004.m07574 protein sucrose synthase 2, putative, expressed Sucrose…	T
2.2.1.5	major CHO metabolism.degradation.sucrose.Susy	solyc07g042520.2	nearly identical (1158) AT3G43190 | Symbols: SUS4, ATSUS4 | SUS4; UDP-glycosyltransferase/ sucrose synthase/ transferase, transferring glycosyl groups | chr3:15179204-15182577 REVERSEnearly identical (1206) SUS1_SOLTU Sucrose synthase (EC 2.4.1.13) (Sucrose-UDP glucosyltransferase) (SS16) - Solanum tuberosum (Potato)nearly identical (1130) loc_os03g28330 12003.m34880 protein sucrose synthase 2, p…	T
2.2.1.99	major CHO metabolism.degradation.sucrose.misc	solyc02g094830.2	weakly similar to ( 194) AT4G26620 | Symbols: | sucrase-related | chr4:13427599-13429877 REVERSEweakly similar to ( 172) loc_os02g49320 12002.m09966 protein sucrose cleavage protein-like, putative, expressedSuc_Fer-like TRX_Fd_Sucrase genomic_reference:SL2.40ch02 gene_region:49913271-49914190 transcript_region:SL2.40ch02:49913271..49914190- functional_description:"Sucrose cleavage protein-like (A…	T
2.2.1.99	major CHO metabolism.degradation.sucrose.misc	solyc02g067840.2	moderately similar to ( 320) AT5G40510 | Symbols: | FUNCTIONS IN: molecular_function unknown; INVOLVED IN: biological_process unknown; LOCATED IN: cellular_component unknown; EXPRESSED IN: 14 plant structures; EXPRESSED DURING: 6 growth stages; CONTAINS InterPro DOMAIN/s: Thioredoxin fold (InterPro:IPR012335), Sucraseferredoxin-like (InterPro:IPR009737), Thioredoxin-like fold (InterPro:IPR012336)…	T
2.2.1.99	major CHO metabolism.degradation.sucrose.misc	solyc07g065690.2	moderately similar to ( 458) AT4G26620 | Symbols: | sucrase-related | chr4:13427599-13429877 REVERSEmoderately similar to ( 388) loc_os02g49320 12002.m09966 protein sucrose cleavage protein-like, putative, expressedSuc_Fer-like TRX_Fd_Sucrase genomic_reference:SL2.40ch07 gene_region:64588061-64591664 transcript_region:SL2.40ch07:64588061..64591664+ functional_description:"Sucrose cleavage protein…	T
2.2.1.99	major CHO metabolism.degradation.sucrose.misc	solyc02g093370.2	moderately similar to ( 285) AT3G27570 | Symbols: | FUNCTIONS IN: molecular_function unknown; INVOLVED IN: biological_process unknown; LOCATED IN: endomembrane system; EXPRESSED IN: 22 plant structures; EXPRESSED DURING: 13 growth stages; CONTAINS InterPro DOMAIN/s: Thioredoxin fold (InterPro:IPR012335), Sucraseferredoxin-like (InterPro:IPR009737), Thioredoxin-like fold (InterPro:IPR012336); BEST…	T
2.2.1.1001	major CHO metabolism.degradation.sucrose	fructose	major CHO metabolism.synthesis.sucrose; major CHO metabolism.degradation.sucrose	M
2.2.1.1002	major CHO metabolism.degradation.sucrose	glucose	cell wall degradation; major CHO metabolism.synthesis.sucrose; major CHO metabolism.degradation.starch	M
2.2.2	major CHO metabolism.degradation.starch
2.2.2.1	major CHO metabolism.degradation.starch.starch cleavage	solyc07g052690.2	highly similar to ( 690) AT4G15210 | Symbols: ATBETA-AMY, AT-BETA-AMY, RAM1 | BAM5 (BETA-AMYLASE 5); beta-amylase | chr4:8666852-8669357 REVERSEhighly similar to ( 744) AMYB_SOYBN Beta-amylase (EC 3.2.1.2) (1,4-alpha-D-glucan maltohydrolase) - Glycine max (Soybean)highly similar to ( 697) loc_os07g35940 12007.m07847 protein beta-amylase, putativeGlyco_hydro_14 genomic_reference:SL2.40ch07 gene_re…	T
2.2.2.1	major CHO metabolism.degradation.starch.starch cleavage	solyc08g075530.2	nearly identical (1564) AT3G23640 | Symbols: HGL1 | HGL1 (heteroglycan glucosidase 1); hydrolase, hydrolyzing O-glycosyl compounds | chr3:8502355-8509358 FORWARDmoderately similar to ( 309) AGLU_HORVU Alpha-glucosidase precursor (EC 3.2.1.20) (Maltase) - Hordeum vulgare (Barley)nearly identical (1435) loc_os07g23880 12007.m06666 protein alpha-glucosidase 2, putative, expressed Glyco_hydro_31 COG1…	T
2.2.2.1	major CHO metabolism.degradation.starch.starch cleavage	solyc03g095710.2	highly similar to ( 576) AT4G25000 | Symbols: ATAMY1, AMY1 | AMY1 (ALPHA-AMYLASE-LIKE); alpha-amylase | chr4:12852109-12853825 REVERSEhighly similar to ( 588) AMY2_HORVU Alpha-amylase type B isozyme precursor (EC 3.2.1.1) (1,4-alpha-D-glucan glucanohydrolase) (AMY2-2) (High pI alpha-amylase) - Hordeum vulgare (Barley)highly similar to ( 581) loc_os08g36910 12008.m26515 protein alpha-amylase isozy…	T
2.2.2.1	major CHO metabolism.degradation.starch.starch cleavage	solyc04g082090.2	highly similar to ( 678) AT1G76130 | Symbols: ATAMY2, AMY2 | AMY2 (ALPHA-AMYLASE-LIKE 2); alpha-amylase/ calcium ion binding / catalytic/ cation binding | chr1:28561647-28563914 FORWARDmoderately similar to ( 365) AMY2_HORVU Alpha-amylase type B isozyme precursor (EC 3.2.1.1) (1,4-alpha-D-glucan glucanohydrolase) (AMY2-2) (High pI alpha-amylase) - Hordeum vulgare (Barley)highly similar to ( 613) …	T
2.2.2.1	major CHO metabolism.degradation.starch.starch cleavage	solyc04g078930.2	highly similar to ( 549) AT4G25000 | Symbols: ATAMY1, AMY1 | AMY1 (ALPHA-AMYLASE-LIKE); alpha-amylase | chr4:12852109-12853825 REVERSEhighly similar to ( 571) AMY2_HORVU Alpha-amylase type B isozyme precursor (EC 3.2.1.1) (1,4-alpha-D-glucan glucanohydrolase) (AMY2-2) (High pI alpha-amylase) - Hordeum vulgare (Barley)highly similar to ( 567) loc_os09g28400 12009.m05991 protein alpha-amylase isozy…	T
2.2.2.1	major CHO metabolism.degradation.starch.starch cleavage	solyc05g007070.2	nearly identical (1196) AT1G69830 | Symbols: ATAMY3, AMY3 | AMY3 (ALPHA-AMYLASE-LIKE 3); alpha-amylase | chr1:26288518-26293003 REVERSEmoderately similar to ( 389) AMY3E_ORYSA Alpha-amylase isozyme 3E precursor (EC 3.2.1.1) (1,4-alpha-D-glucan glucanohydrolase) - Oryza sativa (Rice)highly similar to ( 816) loc_os01g51754 12001.m97454 protein alpha-amylase isozyme C2 precursor, putative, expressed…	T
2.2.2.1	major CHO metabolism.degradation.starch.starch cleavage	solyc05g007270.2	moderately similar to ( 471) AT2G46420 | Symbols: | unknown protein | chr2:19054891-19056645 FORWARDmoderately similar to ( 406) loc_os01g12080 12001.m42921 protein plant-specific domain TIGR01589 family protein, expressedA_thal_3526 genomic_reference:SL2.40ch05 gene_region:1930337-1935562 transcript_region:SL2.40ch05:1930337..1935562- functional_description:"Uncharacterized plant-specific domain…	T
2.2.2.1	major CHO metabolism.degradation.starch.starch cleavage	solyc01g010520.2	moderately similar to ( 417) AT2G46420 | Symbols: | unknown protein | chr2:19054891-19056645 FORWARDmoderately similar to ( 361) loc_os01g12080 12001.m42921 protein plant-specific domain TIGR01589 family protein, expressedA_thal_3526 genomic_reference:SL2.40ch01 gene_region:5540492-5544218 transcript_region:SL2.40ch01:5540492..5544218+ functional_description:"Uncharacterized plant-specific domain…	T
2.2.2.1	major CHO metabolism.degradation.starch.starch cleavage	solyc02g069670.2	highly similar to ( 975) AT5G11720 | Symbols: | alpha-glucosidase 1 (AGLU1) | chr5:3776840-3780025 FORWARDhighly similar to ( 930) AGLU_SPIOL Alpha-glucosidase precursor (EC 3.2.1.20) (Maltase) - Spinacia oleracea (Spinach)highly similar to ( 853) loc_os06g46284 12006.m091810 protein alpha-glucosidase precursor, putative, expressed Glyco_hydro_31 COG1501 PRK10658 PRK10426 genomic_reference:SL2.40…	T
2.2.2.1	major CHO metabolism.degradation.starch.starch cleavage	solyc02g066950.2	highly similar to ( 514) AT1G69830 | Symbols: ATAMY3, AMY3 | AMY3 (ALPHA-AMYLASE-LIKE 3); alpha-amylase | chr1:26288518-26293003 REVERSEmoderately similar to ( 408) AMY1_HORVU Alpha-amylase type A isozyme precursor (EC 3.2.1.1) (1,4-alpha-D-glucan glucanohydrolase) (AMY1) (Low pI alpha-amylase) - Hordeum vulgare (Barley)highly similar to ( 521) loc_os01g51754 12001.m97454 protein alpha-amylase is…	T
2.2.2.1.1	major CHO metabolism.degradation.starch.starch cleavage.alpha amylase
2.2.2.1.2	major CHO metabolism.degradation.starch.starch cleavage.beta amylase	solyc01g094580.2	highly similar to ( 878) AT2G45880 | Symbols: BMY4, BAM7 | BAM7 (BETA-AMYLASE 7); beta-amylase/ catalytic/ cation binding | chr2:18878674-18881824 REVERSEmoderately similar to ( 452) AMYB_SOYBN Beta-amylase (EC 3.2.1.2) (1,4-alpha-D-glucan maltohydrolase) - Glycine max (Soybean)highly similar to ( 736) loc_os09g39570 12009.m06895 protein beta-amylase, putative, expressedGlyco_hydro_14 DUF822 geno…	T
2.2.2.1.2	major CHO metabolism.degradation.starch.starch cleavage.beta amylase	solyc08g005780.2	highly similar to ( 833) AT5G45300 | Symbols: BMY2, BAM8 | BMY2 (BETA-AMYLASE 2); beta-amylase/ catalytic/ cation binding | chr5:18353636-18356696 FORWARDmoderately similar to ( 378) AMYB_SOYBN Beta-amylase (EC 3.2.1.2) (1,4-alpha-D-glucan maltohydrolase) - Glycine max (Soybean)highly similar to ( 772) loc_os02g03690 12002.m05719 protein beta-amylase, putative, expressedGlyco_hydro_14 DUF822 geno…	T
2.2.2.1.2	major CHO metabolism.degradation.starch.starch cleavage.beta amylase	solyc08g082810.2	moderately similar to ( 378) AT3G23920 | Symbols: BAM1, BMY7, TR-BAMY | BAM1 (BETA-AMYLASE 1); beta-amylase | chr3:8641722-8644199 FORWARDmoderately similar to ( 288) AMYB_IPOBA Beta-amylase (EC 3.2.1.2) (1,4-alpha-D-glucan maltohydrolase) - Ipomoea batatas (Sweet potato) (Batate)moderately similar to ( 420) loc_os01g13550 12001.m07964 protein beta-amylase, putative, expressedGlyco_hydro_14 genom…	T
2.2.2.1.2	major CHO metabolism.degradation.starch.starch cleavage.beta amylase	solyc08g077530.2	highly similar to ( 815) AT4G17090 | Symbols: CT-BMY, BAM3, BMY8 | CT-BMY (CHLOROPLAST BETA-AMYLASE); beta-amylase | chr4:9605266-9607250 REVERSEmoderately similar to ( 452) AMYB_SOYBN Beta-amylase (EC 3.2.1.2) (1,4-alpha-D-glucan maltohydrolase) - Glycine max (Soybean)highly similar to ( 681) loc_os10g41550 12010.m06918 protein beta-amylase, putative, expressedGlyco_hydro_14 genomic_reference:SL…	T
2.2.2.1.2	major CHO metabolism.degradation.starch.starch cleavage.beta amylase	solyc08g007130.2	highly similar to ( 820) AT4G17090 | Symbols: CT-BMY, BAM3, BMY8 | CT-BMY (CHLOROPLAST BETA-AMYLASE); beta-amylase | chr4:9605266-9607250 REVERSEmoderately similar to ( 461) AMYB_MEDSA Beta-amylase (EC 3.2.1.2) (1,4-alpha-D-glucan maltohydrolase) - Medicago sativa (Alfalfa)highly similar to ( 675) loc_os10g41550 12010.m06918 protein beta-amylase, putative, expressedGlyco_hydro_14 genomic_referenc…	T
2.2.2.1.2	major CHO metabolism.degradation.starch.starch cleavage.beta amylase	solyc01g067660.2	highly similar to ( 540) AT5G18670 | Symbols: BMY3, BAM9 | BMY3; beta-amylase/ catalytic/ cation binding | chr5:6226138-6227999 FORWARDmoderately similar to ( 276) AMYB_VIGUN Beta-amylase (EC 3.2.1.2) (1,4-alpha-D-glucan maltohydrolase) - Vigna unguiculata (Cowpea)moderately similar to ( 411) loc_os07g47120 12007.m08929 protein beta-amylase, putative, expressedGlyco_hydro_14 genomic_reference:SL2…	T
2.2.2.1.2	major CHO metabolism.degradation.starch.starch cleavage.beta amylase	solyc09g091030.2	highly similar to ( 845) AT3G23920 | Symbols: BAM1, BMY7, TR-BAMY | BAM1 (BETA-AMYLASE 1); beta-amylase | chr3:8641722-8644199 FORWARDmoderately similar to ( 452) AMYB_MEDSA Beta-amylase (EC 3.2.1.2) (1,4-alpha-D-glucan maltohydrolase) - Medicago sativa (Alfalfa)highly similar to ( 707) loc_os03g04770 12003.m06004 protein beta-amylase, putative, expressedGlyco_hydro_14 genomic_reference:SL2.40ch0…	T
2.2.2.2	major CHO metabolism.degradation.starch.starch phosphorylase	solyc09g031970.2	nearly identical (1395) AT3G46970 | Symbols: ATPHS2, PHS2 | PHS2 (ALPHA-GLUCAN PHOSPHORYLASE 2); phosphorylase/ transferase, transferring glycosyl groups | chr3:17301625-17306111 REVERSEnearly identical (1660) PHSH_SOLTU Alpha-glucan phosphorylase, H isozyme (EC 2.4.1.1) (Starch phosphorylase H) - Solanum tuberosum (Potato)nearly identical (1364) loc_os01g63270 12001.m43279 protein alpha-glucan p…	T
2.2.2.2	major CHO metabolism.degradation.starch.starch phosphorylase	solyc03g065340.2	nearly identical (1390) AT3G29320 | Symbols: | glucan phosphorylase, putative | chr3:11252871-11257587 FORWARDnearly identical (1872) PHSL1_SOLTU Alpha-1,4 glucan phosphorylase L-1 isozyme, chloroplast precursor (EC 2.4.1.1) (Starch phosphorylase L-1) - Solanum tuberosum (Potato)nearly identical (1237) loc_os03g55090 12003.m10424 protein alpha-1,4 glucan phosphorylase, L isozyme, chloroplast prec…	T
2.2.2.2	major CHO metabolism.degradation.starch.starch phosphorylase	solyc02g077680.2	highly similar to ( 809) AT3G46970 | Symbols: ATPHS2, PHS2 | PHS2 (ALPHA-GLUCAN PHOSPHORYLASE 2); phosphorylase/ transferase, transferring glycosyl groups | chr3:17301625-17306111 REVERSEhighly similar to ( 805) PHSH_VICFA Alpha-glucan phosphorylase, H isozyme (EC 2.4.1.1) (Starch phosphorylase H) - Vicia faba (Broad bean)highly similar to ( 781) loc_os01g63270 12001.m43279 protein alpha-glucan p…	T
2.2.2.2	major CHO metabolism.degradation.starch.starch phosphorylase	solyc05g012510.2	highly similar to ( 721) AT3G29320 | Symbols: | glucan phosphorylase, putative | chr3:11252871-11257587 FORWARDnearly identical (1612) PHSL2_SOLTU Alpha-1,4 glucan phosphorylase L-2 isozyme, chloroplast precursor (EC 2.4.1.1) (Starch phosphorylase L-2) - Solanum tuberosum (Potato)nearly identical (1184) loc_os03g55090 12003.m10424 protein alpha-1,4 glucan phosphorylase, L isozyme, chloroplast pre…	T
2.2.2.3	major CHO metabolism.degradation.starch.glucan water dikinase	solyc09g098040.2	nearly identical (1431) AT5G26570 | Symbols: PWD, OK1, ATGWD3 | ATGWD3; carbohydrate kinase/ catalytic/ phosphoglucan, water dikinase | chr5:9261580-9266463 FORWARDnearly identical (1381) PWD_ORYSA Phosphoglucan, water dikinase, chloroplast precursor (EC 2.7.9.5) - Oryza sativa (Rice)nearly identical (1381) loc_os12g20150 12012.m26895 protein chloroplast alpha-glucan water dikinase isoform 3, put…	T
2.2.2.3	major CHO metabolism.degradation.starch.glucan water dikinase	solyc05g005020.2	nearly identical (1691) AT1G10760 | Symbols: SEX1, SOP1, SOP, GWD1, GWD | SEX1 (STARCH EXCESS 1); alpha-glucan, water dikinase | chr1:3581210-3590043 REVERSEnearly identical (2660) GWD1_SOLTU Alpha-glucan water dikinase, chloroplast precursor (EC 2.7.9.4) (EC 2.7.13.3) (Starch-related R1 protein) - Solanum tuberosum (Potato)nearly identical (1628) loc_os06g30310 12006.m07575 protein alpha-glucan …	T
2.2.2.4	major CHO metabolism.degradation.starch.D enzyme	solyc09g014400.2	weakly similar to ( 154) AT5G01260 | Symbols: | glycoside hydrolase starch-binding domain-containing protein | chr5:105367-106488 FORWARDweakly similar to ( 134) loc_os05g37450 12005.m07925 protein starch binding domain containing protein, expressed genomic_reference:SL2.40ch09 gene_region:6028037-6031223 transcript_region:SL2.40ch09:6028037..6031223+ go_terms:GO:0030246,GO:0005975 functional_des…	T
2.2.2.4	major CHO metabolism.degradation.starch.D enzyme	solyc02g020980.2	nearly identical (1394) AT2G40840 | Symbols: DPE2 | DPE2 (DISPROPORTIONATING ENZYME 2); 4-alpha-glucanotransferase/ heteroglycan binding | chr2:17045368-17050779 FORWARDweakly similar to ( 104) DPEP_SOLTU 4-alpha-glucanotransferase, chloroplast precursor (EC 2.4.1.25) (Amylomaltase) (Disproportionating enzyme) (D-enzyme) - Solanum tuberosum (Potato)nearly identical (1353) loc_os07g46790 12007.m08…	T
2.2.2.4	major CHO metabolism.degradation.starch.D enzyme	solyc04g053120.2	highly similar to ( 808) AT5G64860 | Symbols: DPE1 | DPE1 (DISPROPORTIONATING ENZYME); 4-alpha-glucanotransferase/ catalytic/ cation binding | chr5:25925373-25928788 REVERSEnearly identical (1080) DPEP_SOLTU 4-alpha-glucanotransferase, chloroplast precursor (EC 2.4.1.25) (Amylomaltase) (Disproportionating enzyme) (D-enzyme) - Solanum tuberosum (Potato)highly similar to ( 759) loc_os07g43390 12007…	T
2.2.2.6	major CHO metabolism.degradation.starch.transporter	solyc03g033260.2	very weakly similar to (89.0) AT5G17523 | Symbols: | Similar to Maltose excess protein 1 | chr5:5776244-5777231 REVERSE genomic_reference:SL2.40ch03 gene_region:9122401-9125005 transcript_region:SL2.40ch03:9122401..9125005+ functional_description:"Maltose excess protein 1, chloroplastic (AHRD V1 *-*- MEX1_ARATH)"	T
2.2.2.6	major CHO metabolism.degradation.starch.transporter	solyc04g064720.2	moderately similar to ( 363) AT5G17520 | Symbols: RCP1, MEX1 | RCP1 (ROOT CAP 1); maltose transmembrane transporter | chr5:5772796-5775231 REVERSEmoderately similar to ( 364) MEX1_ORYSA Maltose excess protein 1-like, chloroplast precursor - Oryza sativa (Rice)moderately similar to ( 364) loc_os04g51330 12004.m10029 protein maltose excess protein 1-like, chloroplast precursor, putative, expressed …	T
2.2.2.8	major CHO metabolism.degradation.starch.ISA3
2.2.2.9	major CHO metabolism.degradation.starch.limit dextrinase/ pullulanase	solyc11g008050.1	highly similar to ( 693) AT5G04360 | Symbols: ATPU1, ATLDA, PU1 | ATLDA (LIMIT DEXTRINASE); alpha-amylase/ limit dextrinase/ pullulanase | chr5:1221566-1228399 FORWARDhighly similar to ( 621) loc_os04g08270 12004.m06116 protein limit dextrinase, putative, expressed PulA PRK03705 evidence_code:10F0H1E1IEG genomic_reference:SL2.40ch11 gene_region:2256207-2264573 transcript_region:SL2.40ch11:2256207…	T
2.2.2.9	major CHO metabolism.degradation.starch.limit dextrinase/ pullulanase	solyc11g008060.1	moderately similar to ( 291) AT5G04360 | Symbols: ATPU1, ATLDA, PU1 | ATLDA (LIMIT DEXTRINASE); alpha-amylase/ limit dextrinase/ pullulanase | chr5:1221566-1228399 FORWARDmoderately similar to ( 250) loc_os04g08270 12004.m06116 protein limit dextrinase, putative, expressed Pullulanase_N_term evidence_code:10F0H0E0IEG genomic_reference:SL2.40ch11 gene_region:2264629-2267114 transcript_region:SL2.4…	T
2.2.2.9	major CHO metabolism.degradation.starch.limit dextrinase/ pullulanase	solyc11g008040.1	weakly similar to ( 174) AT5G04360 | Symbols: ATPU1, ATLDA, PU1 | ATLDA (LIMIT DEXTRINASE); alpha-amylase/ limit dextrinase/ pullulanase | chr5:1221566-1228399 FORWARDweakly similar to ( 139) loc_os04g08270 12004.m06116 protein limit dextrinase, putative, expressed evidence_code:10F0H1E0IEG genomic_reference:SL2.40ch11 gene_region:2253273-2254180 transcript_region:SL2.40ch11:2253273..2254180- fun…	T
2.2.2.10	major CHO metabolism.degradation.starch.laforin like phosphoglucan phosphatase (SEX4)	solyc11g007830.1	moderately similar to ( 484) AT3G52180 | Symbols: ATPTPKIS1, DSP4, SEX4 | SEX4 (STARCH-EXCESS 4); polysaccharide binding / protein tyrosine/serine/threonine phosphatase | chr3:19350574-19353459 REVERSEmoderately similar to ( 470) loc_os03g01750 12003.m101148 protein protein tyrosine phosphatase, putative, expressed evidence_code:10F1H1E1IEG genomic_reference:SL2.40ch11 gene_region:2048363-2053398…	T
2.2.2.10	major CHO metabolism.degradation.starch.laforin like phosphoglucan phosphatase (SEX4)	solyc03g111160.2	moderately similar to ( 472) AT3G52180 | Symbols: ATPTPKIS1, DSP4, SEX4 | SEX4 (STARCH-EXCESS 4); polysaccharide binding / protein tyrosine/serine/threonine phosphatase | chr3:19350574-19353459 REVERSEmoderately similar to ( 464) loc_os03g01750 12003.m101148 protein protein tyrosine phosphatase, putative, expressed genomic_reference:SL2.40ch03 gene_region:55862605-55870685 transcript_region:SL2.4…	T
2.2.2.10	major CHO metabolism.degradation.starch.laforin like phosphoglucan phosphatase (SEX4)	solyc06g050230.2	moderately similar to ( 275) AT3G10940 | Symbols: | protein phosphatase-related | chr3:3422259-3423394 REVERSEmoderately similar to ( 271) loc_os11g02180 12011.m04417 protein dual-specificity protein-like phosphatase 3, putative, expressed genomic_reference:SL2.40ch06 gene_region:29258459-29260955 transcript_region:SL2.40ch06:29258459..29260955- go_terms:GO:0016311,GO:0006470 functional_descripti…	T
2.2.2.1001	major CHO metabolism.degradation.starch	starch (total)	cell wall synthesis; major CHO metabolism.degradation.starch	M
2.2.2.1002	major CHO metabolism.degradation.starch	maltose	cell wall synthesis; major CHO metabolism.degradation.starch	M
2.2.2.1003	major CHO metabolism.degradation.starch	isomaltose	cell wall synthesis; major CHO metabolism.degradation.starch	M
2.2.2.1004	major CHO metabolism.degradation.starch	maltotriose	cell wall synthesis; major CHO metabolism.degradation.starch	M
2.2.10	major CHO metabolism.degradation.acetate metabolism
2.2.10.1	major CHO metabolism.degradation.acetate metabolism.acetate kinase
2.2.10.2	major CHO metabolism.degradation.acetate metabolism.phosphate acetyltransferase
2.2.10.3	major CHO metabolism.degradation.acetate metabolism.acetyl-CoA synthetase
3	minor CHO metabolism
3.1	minor CHO metabolism.raffinose family
3.1.1	minor CHO metabolism.raffinose family.galactinol synthases
3.1.1.1	minor CHO metabolism.raffinose family.galactinol synthases.known
3.1.1.2	minor CHO metabolism.raffinose family.galactinol synthases.putative	solyc01g079170.2	highly similar to ( 525) AT2G47180 | Symbols: AtGolS1 | AtGolS1 (Arabidopsis thaliana galactinol synthase 1); transferase, transferring glycosyl groups / transferase, transferring hexosyl groups | chr2:19369049-19370372 REVERSEmoderately similar to ( 475) loc_os03g20120 12003.m07424 protein galactinol synthase 3, putative, expressed Glyco_transf_8 genomic_reference:SL2.40ch01 gene_region:70769343…	T
3.1.1.2	minor CHO metabolism.raffinose family.galactinol synthases.putative	solyc02g084980.2	highly similar to ( 534) AT2G47180 | Symbols: AtGolS1 | AtGolS1 (Arabidopsis thaliana galactinol synthase 1); transferase, transferring glycosyl groups / transferase, transferring hexosyl groups | chr2:19369049-19370372 REVERSEhighly similar to ( 517) loc_os03g20120 12003.m07424 protein galactinol synthase 3, putative, expressed Glyco_transf_8 genomic_reference:SL2.40ch02 gene_region:42590167-425…	T
3.1.1.2	minor CHO metabolism.raffinose family.galactinol synthases.putative	solyc01g100830.1	moderately similar to ( 399) AT2G47180 | Symbols: AtGolS1 | AtGolS1 (Arabidopsis thaliana galactinol synthase 1); transferase, transferring glycosyl groups / transferase, transferring hexosyl groups | chr2:19369049-19370372 REVERSEmoderately similar to ( 368) loc_os03g20120 12003.m07424 protein galactinol synthase 3, putative, expressed Glyco_transf_8 evidence_code:10F0H1E0IEG genomic_reference:S…	T
3.1.1.2	minor CHO metabolism.raffinose family.galactinol synthases.putative	solyc02g062590.2	moderately similar to ( 459) AT1G56600 | Symbols: AtGolS2 | AtGolS2 (Arabidopsis thaliana galactinol synthase 2); transferase, transferring glycosyl groups / transferase, transferring hexosyl groups | chr1:21207620-21209291 FORWARDmoderately similar to ( 444) loc_os03g20120 12003.m07424 protein galactinol synthase 3, putative, expressed Glyco_transf_8 genomic_reference:SL2.40ch02 gene_region:2888…	T
3.1.2	minor CHO metabolism.raffinose family.raffinose synthases
3.1.2.1	minor CHO metabolism.raffinose family.raffinose synthases.known	solyc03g112500.2	nearly identical (1094) AT5G40390 | Symbols: SIP1 | SIP1 (seed imbibition 1-like); galactinol-sucrose galactosyltransferase/ hydrolase, hydrolyzing O-glycosyl compounds | chr5:16161720-16165085 FORWARDhighly similar to ( 593) STSYN_PEA Stachyose synthase precursor (EC 2.4.1.67) (Galactinol--raffinose galactosyltransferase) - Pisum sativum (Garden pea)nearly identical (1068) loc_os01g07530 12001.m…	T
3.1.2.1	minor CHO metabolism.raffinose family.raffinose synthases.known	solyc02g086530.2	nearly identical (1111) AT5G40390 | Symbols: SIP1 | SIP1 (seed imbibition 1-like); galactinol-sucrose galactosyltransferase/ hydrolase, hydrolyzing O-glycosyl compounds | chr5:16161720-16165085 FORWARDhighly similar to ( 660) STSYN_PEA Stachyose synthase precursor (EC 2.4.1.67) (Galactinol--raffinose galactosyltransferase) - Pisum sativum (Garden pea)nearly identical (1058) loc_os01g07530 12001.m…	T
3.1.2.2	minor CHO metabolism.raffinose family.raffinose synthases.putative	solyc07g065980.2	nearly identical (1146) AT1G55740 | Symbols: AtSIP1 | AtSIP1 (Arabidopsis thaliana seed imbibition 1); hydrolase, hydrolyzing O-glycosyl compounds | chr1:20835507-20838707 REVERSEmoderately similar to ( 335) STSYN_PEA Stachyose synthase precursor (EC 2.4.1.67) (Galactinol--raffinose galactosyltransferase) - Pisum sativum (Garden pea)nearly identical (1182) loc_os08g38710 12008.m26519 protein stac…	T
3.1.2.2	minor CHO metabolism.raffinose family.raffinose synthases.putative	solyc07g007930.2	nearly identical (1141) AT5G20250 | Symbols: DIN10 | DIN10 (DARK INDUCIBLE 10); hydrolase, hydrolyzing O-glycosyl compounds | chr5:6834207-6836635 FORWARDmoderately similar to ( 293) STSYN_PEA Stachyose synthase precursor (EC 2.4.1.67) (Galactinol--raffinose galactosyltransferase) - Pisum sativum (Garden pea)nearly identical (1042) loc_os06g07600 12006.m05483 protein alkaline alpha galactosidase …	T
3.1.2.2	minor CHO metabolism.raffinose family.raffinose synthases.putative	solyc03g058970.2	nearly identical (1063) AT3G57520 | Symbols: AtSIP2 | AtSIP2 (Arabidopsis thaliana seed imbibition 2); hydrolase, hydrolyzing O-glycosyl compounds | chr3:21289299-21292694 REVERSEmoderately similar to ( 322) STSYN_PEA Stachyose synthase precursor (EC 2.4.1.67) (Galactinol--raffinose galactosyltransferase) - Pisum sativum (Garden pea)nearly identical (1012) loc_os03g59430 12003.m10841 protein stac…	T
3.1.3	minor CHO metabolism.raffinose family.stachyose synthases	solyc01g079300.2	nearly identical (1065) AT4G01970 | Symbols: AtSTS | AtSTS (Arabidopsis thaliana stachyose synthase); galactinol-raffinose galactosyltransferase/ hydrolase, hydrolyzing O-glycosyl compounds | chr4:854073-856953 REVERSEnearly identical (1186) STSYN_PEA Stachyose synthase precursor (EC 2.4.1.67) (Galactinol--raffinose galactosyltransferase) - Pisum sativum (Garden pea)highly similar to ( 524) loc_o…	T
3.1.1001	minor CHO metabolism.raffinose family	raffinose	minor CHO metabolism.raffinose	M
3.1.1002	minor CHO metabolism.raffinose family	galactinol		M
3.2	minor CHO metabolism.trehalose
3.2.1	minor CHO metabolism.trehalose.TPS	solyc08g076650.2	nearly identical (1422) AT4G17770 | Symbols: ATTPS5, TPS5 | ATTPS5; protein binding / transferase, transferring glycosyl groups / trehalose-phosphatase | chr4:9877055-9880084 FORWARDnearly identical (1238) loc_os09g23350 12009.m05492 protein ATTPS6, putative, expressed Glyco_transf_20 OtsA PRK10117 Trehalose_PPase OtsB genomic_reference:SL2.40ch08 gene_region:57751195-57756640 transcript_region:S…	T
3.2.1	minor CHO metabolism.trehalose.TPS	solyc07g055300.2	nearly identical (1276) AT1G06410 | Symbols: ATTPS7, TPS7, ATTPSA | ATTPS7; alpha,alpha-trehalose-phosphate synthase (UDP-forming)/ transferase, transferring glycosyl groups / trehalose-phosphatase | chr1:1955413-1958153 FORWARDnearly identical (1189) loc_os01g53000 12001.m43173 protein trehalose synthase, putative, expressed Glyco_transf_20 OtsA Trehalose_PPase PRK10117 OtsB genomic_reference:SL…	T
3.2.1	minor CHO metabolism.trehalose.TPS	solyc04g025940.2	nearly identical (1360) AT1G23870 | Symbols: ATTPS9, TPS9 | ATTPS9; transferase, transferring glycosyl groups / trehalose-phosphatase | chr1:8432695-8435506 FORWARDnearly identical (1167) loc_os08g31980 12008.m07192 protein trehalose 6-phosphate synthase, putative, expressed Glyco_transf_20 OtsA Trehalose_PPase PRK10117 OtsB genomic_reference:SL2.40ch04 gene_region:23182327-23185531 transcript_re…	T
3.2.1	minor CHO metabolism.trehalose.TPS	solyc07g062140.2	nearly identical (1465) AT1G78580 | Symbols: ATTPS1, TPS1 | ATTPS1 (TREHALOSE-6-PHOSPHATE SYNTHASE); alpha,alpha-trehalose-phosphate synthase (UDP-forming)/ transferase, transferring glycosyl groups | chr1:29552495-29557482 REVERSEnearly identical (1280) loc_os05g44210 12005.m83931 protein alpha,alpha-trehalose-phosphate synthase, putative, expressed Glyco_transf_20 OtsA PRK10117 Trehalose_PPase …	T
3.2.1	minor CHO metabolism.trehalose.TPS	solyc02g071590.1	nearly identical (1375) AT1G78580 | Symbols: ATTPS1, TPS1 | ATTPS1 (TREHALOSE-6-PHOSPHATE SYNTHASE); alpha,alpha-trehalose-phosphate synthase (UDP-forming)/ transferase, transferring glycosyl groups | chr1:29552495-29557482 REVERSEnearly identical (1279) loc_os05g44210 12005.m83931 protein alpha,alpha-trehalose-phosphate synthase, putative, expressed Glyco_transf_20 OtsA PRK10117 Trehalose_PPase …	T
3.2.1	minor CHO metabolism.trehalose.TPS	solyc10g007950.2	nearly identical (1363) AT1G06410 | Symbols: ATTPS7, TPS7, ATTPSA | ATTPS7; alpha,alpha-trehalose-phosphate synthase (UDP-forming)/ transferase, transferring glycosyl groups / trehalose-phosphatase | chr1:1955413-1958153 FORWARDnearly identical (1271) loc_os01g54560 12001.m150713 protein trehalose synthase, putative, expressed Glyco_transf_20 OtsA Trehalose_PPase PRK10117 OtsB genomic_reference:S…	T
3.2.1	minor CHO metabolism.trehalose.TPS	solyc05g005750.2	nearly identical (1342) AT1G60140 | Symbols: ATTPS10, TPS10 | ATTPS10 (trehalose phosphate synthase); transferase, transferring glycosyl groups / trehalose-phosphatase | chr1:22177246-22180073 REVERSEnearly identical (1146) loc_os08g31980 12008.m07192 protein trehalose 6-phosphate synthase, putative, expressed Glyco_transf_20 OtsA Trehalose_PPase PRK10117 OtsB genomic_reference:SL2.40ch05 gene_re…	T
3.2.2	minor CHO metabolism.trehalose.TPP	solyc03g007290.2	moderately similar to ( 324) AT5G51460 | Symbols: ATTPPA | ATTPPA; trehalose-phosphatase | chr5:20902266-20904292 FORWARDmoderately similar to ( 336) loc_os10g40550 12010.m22032 protein trehalose-phosphate phosphatase, putative, expressed Trehalose_PPase OtsB genomic_reference:SL2.40ch03 gene_region:1859030-1861212 transcript_region:SL2.40ch03:1859030..1861212+ go_terms:GO:0004805 functional_desc…	T
3.2.2	minor CHO metabolism.trehalose.TPP	solyc03g083960.2	highly similar to ( 501) AT5G51460 | Symbols: ATTPPA | ATTPPA; trehalose-phosphatase | chr5:20902266-20904292 FORWARDmoderately similar to ( 441) loc_os10g40550 12010.m22032 protein trehalose-phosphate phosphatase, putative, expressed Trehalose_PPase OtsB genomic_reference:SL2.40ch03 gene_region:47442646-47445417 transcript_region:SL2.40ch03:47442646..47445417- go_terms:GO:0004805 functional_desc…	T
3.2.2	minor CHO metabolism.trehalose.TPP	solyc04g082550.1	moderately similar to ( 310) AT1G35910 | Symbols: | trehalose-6-phosphate phosphatase, putative | chr1:13363200-13364965 REVERSEmoderately similar to ( 323) loc_os08g31630 12008.m26845 protein expressed protein Trehalose_PPase OtsB evidence_code:10F0H1E0IEG genomic_reference:SL2.40ch04 gene_region:63780424-63782753 transcript_region:SL2.40ch04:63780424..63782753- go_terms:GO:0004805 functional_de…	T
3.2.2	minor CHO metabolism.trehalose.TPP	solyc06g060600.1	moderately similar to ( 423) AT4G22590 | Symbols: | trehalose-6-phosphate phosphatase, putative | chr4:11893707-11895371 REVERSEmoderately similar to ( 380) loc_os07g30160 12007.m07287 protein ATTPPA, putative, expressed Trehalose_PPase OtsB evidence_code:10F0H1E0IEG genomic_reference:SL2.40ch06 gene_region:34990797-34992758 transcript_region:SL2.40ch06:34990797..34992758- go_terms:GO:0004805 fun…	T
3.2.2	minor CHO metabolism.trehalose.TPP	solyc04g072920.2	moderately similar to ( 445) AT5G65140 | Symbols: | trehalose-6-phosphate phosphatase, putative | chr5:26020411-26022077 REVERSEmoderately similar to ( 432) loc_os02g51680 12002.m10199 protein expressed protein Trehalose_PPase OtsB PRK10187 genomic_reference:SL2.40ch04 gene_region:57502409-57504604 transcript_region:SL2.40ch04:57502409..57504604+ go_terms:GO:0008152,GO:0005992 functional_descript…	T
3.2.2	minor CHO metabolism.trehalose.TPP	solyc08g079060.2	moderately similar to ( 491) AT4G22590 | Symbols: | trehalose-6-phosphate phosphatase, putative | chr4:11893707-11895371 REVERSEmoderately similar to ( 415) loc_os10g40550 12010.m22032 protein trehalose-phosphate phosphatase, putative, expressed Trehalose_PPase OtsB genomic_reference:SL2.40ch08 gene_region:59876550-59879243 transcript_region:SL2.40ch08:59876550..59879243+ go_terms:GO:0008152,GO:0…	T
3.2.2	minor CHO metabolism.trehalose.TPP	solyc05g051880.2	moderately similar to ( 327) AT4G39770 | Symbols: | trehalose-6-phosphate phosphatase, putative | chr4:18449138-18451218 REVERSEmoderately similar to ( 315) loc_os02g51680 12002.m10199 protein expressed protein Trehalose_PPase OtsB genomic_reference:SL2.40ch05 gene_region:61429833-61434928 transcript_region:SL2.40ch05:61429833..61434928- go_terms:GO:0004805 functional_description:"Trehalose-6-pho…	T
3.2.2	minor CHO metabolism.trehalose.TPP	solyc04g054930.2	moderately similar to ( 446) AT5G10100 | Symbols: | trehalose-6-phosphate phosphatase, putative | chr5:3157980-3160275 FORWARDmoderately similar to ( 433) loc_os08g31630 12008.m26845 protein expressed protein Trehalose_PPase OtsB genomic_reference:SL2.40ch04 gene_region:52586264-52589099 transcript_region:SL2.40ch04:52586264..52589099- go_terms:GO:0008152,GO:0005992 functional_description:"Trehal…	T
3.2.3	minor CHO metabolism.trehalose.potential TPS/TPP	solyc08g076650.2	nearly identical (1422) AT4G17770 | Symbols: ATTPS5, TPS5 | ATTPS5; protein binding / transferase, transferring glycosyl groups / trehalose-phosphatase | chr4:9877055-9880084 FORWARDnearly identical (1238) loc_os09g23350 12009.m05492 protein ATTPS6, putative, expressed Glyco_transf_20 OtsA PRK10117 Trehalose_PPase OtsB genomic_reference:SL2.40ch08 gene_region:57751195-57756640 transcript_region:S…	T
3.2.3	minor CHO metabolism.trehalose.potential TPS/TPP	solyc01g005210.2	nearly identical (1456) AT1G68020 | Symbols: ATTPS6, TPS6 | ATTPS6; alpha,alpha-trehalose-phosphate synthase (UDP-forming)/ transferase, transferring glycosyl groups / trehalose-phosphatase | chr1:25497493-25500241 FORWARDnearly identical (1289) loc_os09g23350 12009.m05492 protein ATTPS6, putative, expressed Glyco_transf_20 OtsA Trehalose_PPase PRK10117 OtsB genomic_reference:SL2.40ch01 gene_regi…	T
3.2.3	minor CHO metabolism.trehalose.potential TPS/TPP	solyc07g055300.2	nearly identical (1276) AT1G06410 | Symbols: ATTPS7, TPS7, ATTPSA | ATTPS7; alpha,alpha-trehalose-phosphate synthase (UDP-forming)/ transferase, transferring glycosyl groups / trehalose-phosphatase | chr1:1955413-1958153 FORWARDnearly identical (1189) loc_os01g53000 12001.m43173 protein trehalose synthase, putative, expressed Glyco_transf_20 OtsA Trehalose_PPase PRK10117 OtsB genomic_reference:SL…	T
3.2.3	minor CHO metabolism.trehalose.potential TPS/TPP	solyc04g025940.2	nearly identical (1360) AT1G23870 | Symbols: ATTPS9, TPS9 | ATTPS9; transferase, transferring glycosyl groups / trehalose-phosphatase | chr1:8432695-8435506 FORWARDnearly identical (1167) loc_os08g31980 12008.m07192 protein trehalose 6-phosphate synthase, putative, expressed Glyco_transf_20 OtsA Trehalose_PPase PRK10117 OtsB genomic_reference:SL2.40ch04 gene_region:23182327-23185531 transcript_re…	T
3.2.3	minor CHO metabolism.trehalose.potential TPS/TPP	solyc10g046770.1	very weakly similar to (97.4) AT1G06410 | Symbols: ATTPS7, TPS7, ATTPSA | ATTPS7; alpha,alpha-trehalose-phosphate synthase (UDP-forming)/ transferase, transferring glycosyl groups / trehalose-phosphatase | chr1:1955413-1958153 FORWARDweakly similar to ( 105) loc_os05g44100 12005.m08536 protein trehalose synthase, putative, expressed evidence_code:10F0H0E0IEG genomic_reference:SL2.40ch10 gene_regi…	T
3.2.3	minor CHO metabolism.trehalose.potential TPS/TPP	solyc02g072150.2	nearly identical (1366) AT1G06410 | Symbols: ATTPS7, TPS7, ATTPSA | ATTPS7; alpha,alpha-trehalose-phosphate synthase (UDP-forming)/ transferase, transferring glycosyl groups / trehalose-phosphatase | chr1:1955413-1958153 FORWARDnearly identical (1291) loc_os01g54560 12001.m150713 protein trehalose synthase, putative, expressed Glyco_transf_20 OtsA Trehalose_PPase PRK10117 OtsB genomic_reference:S…	T
3.2.3	minor CHO metabolism.trehalose.potential TPS/TPP	solyc07g006500.2	nearly identical (1147) AT2G18700 | Symbols: ATTPS11, TPS11, ATTPSB | ATTPS11; transferase, transferring glycosyl groups | chr2:8109043-8111799 FORWARDnearly identical (1040) loc_os02g54820 12002.m33906 protein trehalose-6-phosphate synthase, putative, expressed Glyco_transf_20 OtsA Trehalose_PPase PRK10117 OtsB genomic_reference:SL2.40ch07 gene_region:1301353-1304574 transcript_region:SL2.40ch07…	T
3.2.3	minor CHO metabolism.trehalose.potential TPS/TPP	solyc10g007950.2	nearly identical (1363) AT1G06410 | Symbols: ATTPS7, TPS7, ATTPSA | ATTPS7; alpha,alpha-trehalose-phosphate synthase (UDP-forming)/ transferase, transferring glycosyl groups / trehalose-phosphatase | chr1:1955413-1958153 FORWARDnearly identical (1271) loc_os01g54560 12001.m150713 protein trehalose synthase, putative, expressed Glyco_transf_20 OtsA Trehalose_PPase PRK10117 OtsB genomic_reference:S…	T
3.2.3	minor CHO metabolism.trehalose.potential TPS/TPP	solyc05g005750.2	nearly identical (1342) AT1G60140 | Symbols: ATTPS10, TPS10 | ATTPS10 (trehalose phosphate synthase); transferase, transferring glycosyl groups / trehalose-phosphatase | chr1:22177246-22180073 REVERSEnearly identical (1146) loc_os08g31980 12008.m07192 protein trehalose 6-phosphate synthase, putative, expressed Glyco_transf_20 OtsA Trehalose_PPase PRK10117 OtsB genomic_reference:SL2.40ch05 gene_re…	T
3.2.4	minor CHO metabolism.trehalose.trehalase	solyc08g082860.2	highly similar to ( 603) AT4G24040 | Symbols: ATTRE1, TRE1 | TRE1 (TREHALASE 1); alpha,alpha-trehalase/ trehalase | chr4:12488242-12491060 FORWARDhighly similar to ( 638) loc_os10g37660 12010.m50427 protein trehalase precursor, putative, expressed Trehalase TreA genomic_reference:SL2.40ch08 gene_region:62687027-62692382 transcript_region:SL2.40ch08:62687027..62692382+ go_terms:GO:0004555 function…	T
3.2.1001	minor CHO metabolism.trehalose	trehalose	minor CHO metabolism.trehalose	M
3.3	minor CHO metabolism.sugar alcohols	solyc07g006780.2	highly similar to ( 986) AT4G30310 | Symbols: | ribitol kinase, putative | chr4:14831913-14835092 FORWARDhighly similar to ( 917) loc_os02g08130 12002.m33998 protein carbohydrate kinase, putative, expressed AraB PRK04123 XylB FGGY_N PRK10331 genomic_reference:SL2.40ch07 gene_region:1624309-1635750 transcript_region:SL2.40ch07:1624309..1635750- go_terms:GO:0005975 functional_description:"Glycerol …	T
3.3	minor CHO metabolism.sugar alcohols	solyc06g035680.1	weakly similar to ( 183) AT5G51970 | Symbols: | sorbitol dehydrogenase, putative / L-iditol 2-dehydrogenase, putative | chr5:21111820-21113284 FORWARDweakly similar to ( 181) loc_os08g43190 12008.m08293 protein sorbitol dehydrogenase, putative, expressed evidence_code:10F0H1E0IEG genomic_reference:SL2.40ch06 gene_region:21397039-21397931 transcript_region:SL2.40ch06:21397039..21397931+ go_terms:G…	T
3.3.1001	minor CHO metabolism.sugar alcohols	sorbitol	minor CHO metabolism.polyols	M
3.3.1002	minor CHO metabolism.sugar alcohols	mannitol	minor CHO metabolism.polyols	M
3.3.1003	minor CHO metabolism.sugar alcohols	erythritol	minor CHO metabolism.polyols	M
3.3.1004	minor CHO metabolism.sugar alcohols	maltitol	minor CHO metabolism.polyols	M
3.3.1005	minor CHO metabolism.sugar alcohols	galactitol	minor CHO metabolism.polyols	M
3.3.1006	minor CHO metabolism.sugar alcohols	pinitol	minor CHO metabolism.polyols	M
3.3.1007	minor CHO metabolism.sugar alcohols	ononitol	minor CHO metabolism.polyols	M
3.3.1008	minor CHO metabolism.sugar alcohols	ribitol	minor CHO metabolism.polyols	M
3.3.1009	minor CHO metabolism.sugar alcohols	threitol		M
3.3.1010	minor CHO metabolism.sugar alcohols	sequoyitol		M
3.3.1011	minor CHO metabolism.sugar alcohols	viburnitol		M
3.3.1012	minor CHO metabolism.sugar alcohols	quebranchitol		M
3.4	minor CHO metabolism.myo-inositol
3.4.1	minor CHO metabolism.myo-inositol.poly-phosphatases
3.4.2	minor CHO metabolism.myo-inositol.InsP-Kinases	solyc04g080670.2	moderately similar to ( 396) AT5G42810 | Symbols: ATIPK1 | ATIPK1 (Inositol-pentakisphosphate 2-kinase 1); inositol pentakisphosphate 2-kinase/ inositol tetrakisphosphate 2-kinase | chr5:17167073-17169337 FORWARDmoderately similar to ( 370) loc_os04g56580 12004.m10547 protein expressed protein DUF941 genomic_reference:SL2.40ch04 gene_region:62374139-62376875 transcript_region:SL2.40ch04:62374139.…	T
3.4.2	minor CHO metabolism.myo-inositol.InsP-Kinases	solyc12g042430.1	moderately similar to ( 367) AT5G61760 | Symbols: ATIPK2BETA, IPK2B, IPK2BETA | ATIPK2BETA; inositol or phosphatidylinositol kinase/ inositol trisphosphate 6-kinase | chr5:24813916-24814818 REVERSEmoderately similar to ( 277) loc_os02g32370 12002.m08330 protein inositol hexaphosphate kinase, putative, expressed IPK evidence_code:10F0H1E1IEG genomic_reference:SL2.40ch12 gene_region:43139588-431406…	T
3.4.2	minor CHO metabolism.myo-inositol.InsP-Kinases	solyc03g118000.1	moderately similar to ( 372) AT5G61760 | Symbols: ATIPK2BETA, IPK2B, IPK2BETA | ATIPK2BETA; inositol or phosphatidylinositol kinase/ inositol trisphosphate 6-kinase | chr5:24813916-24814818 REVERSEmoderately similar to ( 283) loc_os02g32370 12002.m08330 protein inositol hexaphosphate kinase, putative, expressed IPK evidence_code:10F0H1E1IEG genomic_reference:SL2.40ch03 gene_region:61040553-610414…	T
3.4.3	minor CHO metabolism.myo-inositol.InsP Synthases	solyc04g054740.2	highly similar to ( 929) AT5G10170 | Symbols: ATMIPS3, MIPS3 | MIPS3 (MYO-INOSITOL-1-PHOSTPATE SYNTHASE 3); binding / catalytic/ inositol-3-phosphate synthase | chr5:3187538-3190161 REVERSEhighly similar to ( 986) INO1_TOBAC Inositol-3-phosphate synthase (EC 5.5.1.4) (Myo-inositol-1-phosphate synthase) (MI-1-P synthase) (IPS) - Nicotiana tabacum (Common tobacco)highly similar to ( 908) loc_os03g0…	T
3.4.3	minor CHO metabolism.myo-inositol.InsP Synthases	solyc04g050860.1	moderately similar to ( 337) AT4G39800 | Symbols: MI-1-P SYNTHASE, MIPS1, ATMIPS1 | MIPS1 (MYO-INOSITOL-1-PHOSTPATE SYNTHASE 1); inositol-3-phosphate synthase | chr4:18469659-18471893 REVERSEmoderately similar to ( 364) INO1_TOBAC Inositol-3-phosphate synthase (EC 5.5.1.4) (Myo-inositol-1-phosphate synthase) (MI-1-P synthase) (IPS) - Nicotiana tabacum (Common tobacco)moderately similar to ( 344) …	T
3.4.3	minor CHO metabolism.myo-inositol.InsP Synthases	solyc04g050820.1	highly similar to ( 524) AT4G39800 | Symbols: MI-1-P SYNTHASE, MIPS1, ATMIPS1 | MIPS1 (MYO-INOSITOL-1-PHOSTPATE SYNTHASE 1); inositol-3-phosphate synthase | chr4:18469659-18471893 REVERSEhighly similar to ( 555) INO1_TOBAC Inositol-3-phosphate synthase (EC 5.5.1.4) (Myo-inositol-1-phosphate synthase) (MI-1-P synthase) (IPS) - Nicotiana tabacum (Common tobacco)highly similar to ( 529) loc_os03g092…	T
3.4.3	minor CHO metabolism.myo-inositol.InsP Synthases	solyc04g050810.1	moderately similar to ( 310) AT5G10170 | Symbols: ATMIPS3, MIPS3 | MIPS3 (MYO-INOSITOL-1-PHOSTPATE SYNTHASE 3); binding / catalytic/ inositol-3-phosphate synthase | chr5:3187538-3190161 REVERSEmoderately similar to ( 335) INO1_TOBAC Inositol-3-phosphate synthase (EC 5.5.1.4) (Myo-inositol-1-phosphate synthase) (MI-1-P synthase) (IPS) - Nicotiana tabacum (Common tobacco)moderately similar to ( 288…	T
3.4.3	minor CHO metabolism.myo-inositol.InsP Synthases	solyc05g051850.2	highly similar to ( 943) AT5G10170 | Symbols: ATMIPS3, MIPS3 | MIPS3 (MYO-INOSITOL-1-PHOSTPATE SYNTHASE 3); binding / catalytic/ inositol-3-phosphate synthase | chr5:3187538-3190161 REVERSEhighly similar to ( 986) INO1_TOBAC Inositol-3-phosphate synthase (EC 5.5.1.4) (Myo-inositol-1-phosphate synthase) (MI-1-P synthase) (IPS) - Nicotiana tabacum (Common tobacco)highly similar to ( 937) loc_os03g0…	T
3.4.4	minor CHO metabolism.myo-inositol.myo inositol oxygenases	solyc06g062430.2	moderately similar to ( 441) AT1G14520 | Symbols: MIOX1 | MIOX1 (MYO-INISITOL OXYGENASE); inositol oxygenase/ oxidoreductase | chr1:4968376-4969954 REVERSEmoderately similar to ( 433) MIOX_ORYSA Probable inositol oxygenase (EC 1.13.99.1) (Myo-inositol oxygenase) - Oryza sativa (Rice)moderately similar to ( 433) loc_os06g36560 12006.m32098 protein inositol oxygenase, putative, expressed DUF706 gen…	T
3.4.4	minor CHO metabolism.myo-inositol.myo inositol oxygenases	solyc12g098120.1	moderately similar to ( 446) AT5G56640 | Symbols: MIOX5 | MIOX5; inositol oxygenase/ iron ion binding | chr5:22927534-22929638 REVERSEmoderately similar to ( 404) MIOX_ORYSA Probable inositol oxygenase (EC 1.13.99.1) (Myo-inositol oxygenase) - Oryza sativa (Rice)moderately similar to ( 404) loc_os06g36560 12006.m32098 protein inositol oxygenase, putative, expressed DUF706 evidence_code:10F0H1E1IE…	T
3.4.4	minor CHO metabolism.myo-inositol.myo inositol oxygenases	solyc11g006570.1	moderately similar to ( 358) AT1G14520 | Symbols: MIOX1 | MIOX1 (MYO-INISITOL OXYGENASE); inositol oxygenase/ oxidoreductase | chr1:4968376-4969954 REVERSEmoderately similar to ( 355) MIOX_ORYSA Probable inositol oxygenase (EC 1.13.99.1) (Myo-inositol oxygenase) - Oryza sativa (Rice)moderately similar to ( 357) loc_os06g36560 12006.m32098 protein inositol oxygenase, putative, expressed DUF706 evi…	T
3.4.4	minor CHO metabolism.myo-inositol.myo inositol oxygenases	solyc12g008650.1	moderately similar to ( 468) AT4G26260 | Symbols: MIOX4 | MIOX4; inositol oxygenase | chr4:13297939-13300146 FORWARDmoderately similar to ( 447) MIOX_ORYSA Probable inositol oxygenase (EC 1.13.99.1) (Myo-inositol oxygenase) - Oryza sativa (Rice)moderately similar to ( 447) loc_os06g36560 12006.m32098 protein inositol oxygenase, putative, expressed DUF706 evidence_code:10F0H1E1IEG genomic_referenc…	T
3.4.4	minor CHO metabolism.myo-inositol.myo inositol oxygenases	solyc10g005400.2	moderately similar to ( 428) AT1G14520 | Symbols: MIOX1 | MIOX1 (MYO-INISITOL OXYGENASE); inositol oxygenase/ oxidoreductase | chr1:4968376-4969954 REVERSEmoderately similar to ( 419) MIOX_ORYSA Probable inositol oxygenase (EC 1.13.99.1) (Myo-inositol oxygenase) - Oryza sativa (Rice)moderately similar to ( 419) loc_os06g36560 12006.m32098 protein inositol oxygenase, putative, expressed DUF706 gen…	T
3.4.5	minor CHO metabolism.myo-inositol.inositol phosphatase	solyc03g044890.1	moderately similar to ( 376) AT3G02870 | Symbols: VTC4 | VTC4; 3(2'),5'-bisphosphate nucleotidase/ L-galactose-1-phosphate phosphatase/ inositol or phosphatidylinositol phosphatase/ inositol-1(or 4)-monophosphatase | chr3:627742-629682 REVERSEmoderately similar to ( 350) IMPP_MESCR Inositol monophosphatase (EC 3.1.3.25) (IMPase) (IMP) (Inositol-1(or 4)-monophosphatase) - Mesembryanthemum crystall…	T
3.4.5	minor CHO metabolism.myo-inositol.inositol phosphatase	solyc01g109930.2	moderately similar to ( 462) AT4G39120 | Symbols: IMPL2 | IMPL2 (MYO-INOSITOL MONOPHOSPHATASE LIKE 2); 3(2'),5'-bisphosphate nucleotidase/ L-galactose-1-phosphate phosphatase/ inositol or phosphatidylinositol phosphatase/ inositol-1(or 4)-monophosphatase | chr4:18225578-18227901 REVERSEvery weakly similar to (90.1) IMPP_MESCR Inositol monophosphatase (EC 3.1.3.25) (IMPase) (IMP) (Inositol-1(or 4)…	T
3.4.5	minor CHO metabolism.myo-inositol.inositol phosphatase	solyc01g097780.1	weakly similar to ( 108) AT4G39120 | Symbols: IMPL2 | IMPL2 (MYO-INOSITOL MONOPHOSPHATASE LIKE 2); 3(2'),5'-bisphosphate nucleotidase/ L-galactose-1-phosphate phosphatase/ inositol or phosphatidylinositol phosphatase/ inositol-1(or 4)-monophosphatase | chr4:18225578-18227901 REVERSEvery weakly similar to (99.0) loc_os07g09330 12007.m05389 protein inositol-1-monophosphatase, putative, expressedBac…	T
3.4.5	minor CHO metabolism.myo-inositol.inositol phosphatase	solyc12g019070.1	very weakly similar to (80.5) AT1G05630 | Symbols: AT5PTASE13, 5PTASE13 | 5PTASE13; inositol or phosphatidylinositol phosphatase | chr1:1682483-1687153 FORWARD evidence_code:10F1H1E1IEG genomic_reference:SL2.40ch12 gene_region:9077229-9077651 transcript_region:SL2.40ch12:9077229..9077651- functional_description:"Type I inositol-1,4,5-trisphosphate 5-phosphatase 12 (AHRD V1 ***- IP5PC_ARATH)"	T
3.4.5	minor CHO metabolism.myo-inositol.inositol phosphatase	solyc02g069010.2	highly similar to ( 528) AT1G31190 | Symbols: IMPL1 | IMPL1 (MYO-INOSITOL MONOPHOSPHATASE LIKE 1); 3(2'),5'-bisphosphate nucleotidase/ inositol or phosphatidylinositol phosphatase/ inositol-1(or 4)-monophosphatase | chr1:11144861-11146800 FORWARDweakly similar to ( 135) IMPP_MESCR Inositol monophosphatase (EC 3.1.3.25) (IMPase) (IMP) (Inositol-1(or 4)-monophosphatase) - Mesembryanthemum crystalli…	T
3.4.5	minor CHO metabolism.myo-inositol.inositol phosphatase	solyc04g014800.2	moderately similar to ( 404) AT3G02870 | Symbols: VTC4 | VTC4; 3(2'),5'-bisphosphate nucleotidase/ L-galactose-1-phosphate phosphatase/ inositol or phosphatidylinositol phosphatase/ inositol-1(or 4)-monophosphatase | chr3:627742-629682 REVERSEmoderately similar to ( 401) IMPP_MESCR Inositol monophosphatase (EC 3.1.3.25) (IMPase) (IMP) (Inositol-1(or 4)-monophosphatase) - Mesembryanthemum crystall…	T
3.4.5	minor CHO metabolism.myo-inositol.inositol phosphatase	solyc11g012410.1	moderately similar to ( 411) AT3G02870 | Symbols: VTC4 | VTC4; 3(2'),5'-bisphosphate nucleotidase/ L-galactose-1-phosphate phosphatase/ inositol or phosphatidylinositol phosphatase/ inositol-1(or 4)-monophosphatase | chr3:627742-629682 REVERSEmoderately similar to ( 395) IMPP_MESCR Inositol monophosphatase (EC 3.1.3.25) (IMPase) (IMP) (Inositol-1(or 4)-monophosphatase) - Mesembryanthemum crystall…	T
3.4.1001	minor CHO metabolism.myo-inositol	inositol	minor CHO metabolism.inositol	M
3.4.1002	minor CHO metabolism.myo-inositol	inositol-1-p	minor CHO metabolism.inositol	M
3.4.1003	minor CHO metabolism.myo-inositol	triphosphoinosit	minor CHO metabolism.inositol	M
3.4.1004	minor CHO metabolism.myo-inositol	inositol-2-p	minor CHO metabolism.inositol	M
3.5	minor CHO metabolism.others	solyc01g079860.2	moderately similar to ( 464) AT5G19150 | Symbols: | carbohydrate kinase family | chr5:6426280-6428402 REVERSEmoderately similar to ( 461) loc_os11g17610 12011.m05844 protein YKL151C, putative, expressed YXKO-related COG0063 Carb_kinase PRK10565 genomic_reference:SL2.40ch01 gene_region:71503246-71513306 transcript_region:SL2.40ch01:71503246..71513306+ go_terms:GO:0005515 functional_description:"Ca…	T
3.5	minor CHO metabolism.others	solyc07g063040.2	highly similar to ( 764) AT5G53850 | Symbols: | haloacid dehalogenase-like hydrolase family protein | chr5:21861617-21864817 REVERSEhighly similar to ( 796) loc_os11g29370 12011.m06847 protein hydrolase, putative, expressed COG4229 Aldolase_II AraD mtnB PRK09220 Aldolase_II genomic_reference:SL2.40ch07 gene_region:62856775-62862494 transcript_region:SL2.40ch07:62856775..62862494+ go_terms:GO:0046…	T
3.5	minor CHO metabolism.others	solyc03g093280.1	moderately similar to ( 445) AT5G62420 | Symbols: | aldo/keto reductase family protein | chr5:25064835-25066111 FORWARDmoderately similar to ( 275) NADO1_ORYSA Probable NAD(P)H-dependent oxidoreductase 1 (EC 1.1.1.-) - Oryza sativa (Rice)moderately similar to ( 275) loc_os10g02380 12010.m03658 protein NAD(P)H-dependent oxidoreductase, putative, expressed Aldo_ket_red ARA1 dkgA dkgB Tas PRK10376 C…	T
3.5	minor CHO metabolism.others	solyc02g087820.1	weakly similar to ( 199) AT3G47800 | Symbols: | aldose 1-epimerase family protein | chr3:17634971-17636998 FORWARDweakly similar to ( 184) loc_os04g38530 12004.m08843 protein aldose 1-epimerase precursor, putative, expressed galM Aldose_epim GalM evidence_code:10F0H1E0IEG genomic_reference:SL2.40ch02 gene_region:44667634-44669252 transcript_region:SL2.40ch02:44667634..44669252+ go_terms:GO:000551…	T
3.5	minor CHO metabolism.others	solyc09g066130.2	moderately similar to ( 463) AT1G06730 | Symbols: | pfkB-type carbohydrate kinase family protein | chr1:2067633-2070049 FORWARDmoderately similar to ( 452) loc_os03g06880 12003.m06205 protein protein kinase, putative, expressed RbsK KdgK ribokinase bac_FRK PfkB ribokinase_group_A YegV_kinase_like adenosine_kinase PRK09434 PRK11142 ribokinase_pfkB_like FruK_PfkB_like genomic_reference:SL2.40ch09 g…	T
3.5	minor CHO metabolism.others	solyc00g015740.1	highly similar to ( 642) AT2G37760 | Symbols: | aldo/keto reductase family protein | chr2:15831995-15833678 FORWARDmoderately similar to ( 254) ALDR_HORVU Aldose reductase (EC 1.1.1.21) (AR) (Aldehyde reductase) - Hordeum vulgare (Barley)moderately similar to ( 394) loc_os05g38230 12005.m28060 protein aldose reductase, putative, expressed Aldo_ket_red ARA1 dkgA dkgB Tas COG4989 evidence_code:10F0…	T
3.5	minor CHO metabolism.others	solyc11g067160.1	highly similar to ( 588) AT2G27680 | Symbols: | aldo/keto reductase family protein | chr2:11803981-11805965 REVERSEhighly similar to ( 572) loc_os09g39390 12009.m06877 protein aldo-keto reductase/ oxidoreductase, putative, expressed Aldo_ket_red Tas ARA1 evidence_code:10F1H1E1IEG genomic_reference:SL2.40ch11 gene_region:49978029-49981767 transcript_region:SL2.40ch11:49978029..49981767+ go_terms:G…	T
3.5	minor CHO metabolism.others	solyc08g081930.2	moderately similar to ( 454) AT4G23730 | Symbols: | aldose 1-epimerase family protein | chr4:12362955-12364792 FORWARDmoderately similar to ( 444) loc_os05g49430 12005.m09013 protein apospory-associated protein C, putative, expressed COG0676 Aldose_epim genomic_reference:SL2.40ch08 gene_region:62007442-62011190 transcript_region:SL2.40ch08:62007442..62011190+ go_terms:GO:0047938 functional_descri…	T
3.5	minor CHO metabolism.others	solyc02g087790.1	moderately similar to ( 367) AT3G47800 | Symbols: | aldose 1-epimerase family protein | chr3:17634971-17636998 FORWARDmoderately similar to ( 373) loc_os02g36600 12002.m08747 protein aldose 1-epimerase precursor, putative, expressed galM Aldose_epim GalM evidence_code:10F0H1E0IEG genomic_reference:SL2.40ch02 gene_region:44659219-44660771 transcript_region:SL2.40ch02:44659219..44660771+ go_terms:G…	T
3.5	minor CHO metabolism.others	solyc08g078370.2	moderately similar to ( 461) AT4G28706 | Symbols: | pfkB-type carbohydrate kinase family protein | chr4:14167805-14170619 FORWARDmoderately similar to ( 432) loc_os08g45180 12008.m080244 protein protein kinase/ ribokinase, putative, expressed ribokinase_group_B RbsK ribokinase PfkB KdgK ribokinase_group_A bac_FRK adenosine_kinase Ketohexokinase YeiC_kinase_like genomic_reference:SL2.40ch08 gene_r…	T
3.5	minor CHO metabolism.others	solyc09g074310.2	moderately similar to ( 284) AT1G04420 | Symbols: | aldo/keto reductase family protein | chr1:1191634-1193699 FORWARDweakly similar to ( 119) KCAB_ORYSA Probable voltage-gated potassium channel subunit beta (K(+) channel subunit beta) - Oryza sativa (Rice)highly similar to ( 531) loc_os11g42540 12011.m28858 protein aldo-keto reductase, putative, expressed PRK10625 Tas Aldo_ket_red ARA1 PRK09912 C…	T
3.5	minor CHO metabolism.others	solyc01g087650.2	highly similar to ( 852) AT5G11980 | Symbols: | conserved oligomeric Golgi complex component-related / COG complex component-related | chr5:3868809-3872146 REVERSEhighly similar to ( 754) loc_os12g35290 12012.m07322 protein conserved oligomeric Golgi complex component 8, putative, expressed Dor1 genomic_reference:SL2.40ch01 gene_region:74351775-74359297 transcript_region:SL2.40ch01:74351775..7435…	T
3.5	minor CHO metabolism.others	solyc09g064240.2	highly similar to ( 501) AT4G28706 | Symbols: | pfkB-type carbohydrate kinase family protein | chr4:14167805-14170619 FORWARDmoderately similar to ( 485) loc_os08g45180 12008.m080244 protein protein kinase/ ribokinase, putative, expressed ribokinase_group_B RbsK PfkB ribokinase ribokinase_group_A KdgK bac_FRK adenosine_kinase genomic_reference:SL2.40ch09 gene_region:56981877-56992914 transcript_r…	T
3.5	minor CHO metabolism.others	solyc06g075000.2	weakly similar to ( 184) AT5G60340 | Symbols: | maoC-like dehydratase domain-containing protein | chr5:24273879-24275891 REVERSEweakly similar to ( 124) loc_os05g09370 12005.m27729 protein carbohydrate kinase, PfkB, putative, expressed R_hydratase R_hydratase_like PRK08190 genomic_reference:SL2.40ch06 gene_region:42926032-42927908 transcript_region:SL2.40ch06:42926032..42927908+ go_terms:GO:00081…	T
3.5	minor CHO metabolism.others	solyc02g087800.2	moderately similar to ( 360) AT3G47800 | Symbols: | aldose 1-epimerase family protein | chr3:17634971-17636998 FORWARDmoderately similar to ( 354) loc_os04g38530 12004.m08843 protein aldose 1-epimerase precursor, putative, expressed Aldose_epim galM GalM genomic_reference:SL2.40ch02 gene_region:44662024-44664509 transcript_region:SL2.40ch02:44662024..44664509+ go_terms:GO:0005515,GO:0004034 funct…	T
3.5	minor CHO metabolism.others	solyc03g093290.2	moderately similar to ( 395) AT5G62420 | Symbols: | aldo/keto reductase family protein | chr5:25064835-25066111 FORWARDmoderately similar to ( 230) NADO1_ORYSA Probable NAD(P)H-dependent oxidoreductase 1 (EC 1.1.1.-) - Oryza sativa (Rice)moderately similar to ( 233) loc_os10g02490 12010.m065212 protein NAD(P)H-dependent oxidoreductase, putative, expressed Aldo_ket_red ARA1 dkgA dkgB Tas genomic_r…	T
3.5	minor CHO metabolism.others	solyc01g095470.2	moderately similar to ( 496) AT3G61610 | Symbols: | aldose 1-epimerase family protein | chr3:22799480-22801029 FORWARDmoderately similar to ( 483) loc_os05g49430 12005.m09013 protein apospory-associated protein C, putative, expressed COG0676 Aldose_epim genomic_reference:SL2.40ch01 gene_region:78476591-78482443 transcript_region:SL2.40ch01:78476591..78482443+ go_terms:GO:0005975 functional_descri…	T
3.5	minor CHO metabolism.others	solyc10g011760.2	moderately similar to ( 404) AT3G61610 | Symbols: | aldose 1-epimerase family protein | chr3:22799480-22801029 FORWARDmoderately similar to ( 393) loc_os01g46950 12001.m10892 protein apospory-associated protein C, putative, expressed Aldose_epim COG0676 genomic_reference:SL2.40ch10 gene_region:3997570-4002491 transcript_region:SL2.40ch10:3997570..4002491- go_terms:GO:0047938 functional_descriptio…	T
3.5	minor CHO metabolism.others	solyc02g087810.2	moderately similar to ( 370) AT5G15140 | Symbols: | aldose 1-epimerase family protein | chr5:4908686-4910670 FORWARDmoderately similar to ( 363) loc_os02g36600 12002.m08747 protein aldose 1-epimerase precursor, putative, expressed galM Aldose_epim GalM genomic_reference:SL2.40ch02 gene_region:44664838-44667209 transcript_region:SL2.40ch02:44664838..44667209+ go_terms:GO:0005515,GO:0004034 functio…	T
3.5	minor CHO metabolism.others	solyc06g053600.2	highly similar to ( 613) AT1G04420 | Symbols: | aldo/keto reductase family protein | chr1:1191634-1193699 FORWARDweakly similar to ( 122) KCAB_ORYSA Probable voltage-gated potassium channel subunit beta (K(+) channel subunit beta) - Oryza sativa (Rice)highly similar to ( 614) loc_os03g41510 12003.m35309 protein aldo/keto reductase, putative, expressed PRK10625 Tas Aldo_ket_red ARA1 COG1453 PRK099…	T
3.5	minor CHO metabolism.others	solyc07g043570.2	highly similar to ( 573) AT1G06690 | Symbols: | aldo/keto reductase family protein | chr1:2049742-2052039 REVERSEvery weakly similar to (81.6) A115_TOBAC Auxin-induced protein PCNT115 - Nicotiana tabacum (Common tobacco)highly similar to ( 555) loc_os07g05000 12007.m04966 protein aldo-keto reductase yakc, putative, expressed Tas Aldo_ket_red ARA1 PRK09912 PRK10625 COG4989 genomic_reference:SL2.40…	T
3.5	minor CHO metabolism.others	solyc10g083710.1	moderately similar to ( 478) AT5G03770 | Symbols: | 3-deoxy-D-manno-octulosonic acid transferase-related | chr5:995191-997622 FORWARDmoderately similar to ( 411) loc_os01g63840 12001.m43282 protein 3-deoxy-D-manno-octulosonic-acid transferase, putative, expressedPRK05749 KdtA Glycos_transf_N evidence_code:10F0H1E1IEG genomic_reference:SL2.40ch10 gene_region:62797919-62805976 transcript_region:SL2…	T
3.5	minor CHO metabolism.others	solyc09g015070.2	moderately similar to ( 472) AT5G01670 | Symbols: | aldose reductase, putative | chr5:252000-253856 FORWARDmoderately similar to ( 457) ALDR_HORVU Aldose reductase (EC 1.1.1.21) (AR) (Aldehyde reductase) - Hordeum vulgare (Barley)moderately similar to ( 450) loc_os05g39690 12005.m08147 protein aldose reductase, putative, expressed Aldo_ket_red ARA1 dkgB dkgA Tas genomic_reference:SL2.40ch09 gene_…	T
3.5	minor CHO metabolism.others	solyc02g067860.2	moderately similar to ( 475) AT5G14500 | Symbols: | aldose 1-epimerase family protein | chr5:4674503-4676368 REVERSEmoderately similar to ( 388) loc_os08g14330 12008.m26633 protein apospory-associated protein C, putative, expressed COG0676 Aldose_epim genomic_reference:SL2.40ch02 gene_region:32540131-32544141 transcript_region:SL2.40ch02:32540131..32544141+ go_terms:GO:0047938 functional_descript…	T
3.5	minor CHO metabolism.others	solyc09g074870.2	weakly similar to ( 117) AT1G15120 | Symbols: | ubiquinol-cytochrome C reductase complex 7.8 kDa protein, putative / mitochondrial hinge protein, putative | chr1:5202648-5203950 FORWARDweakly similar to ( 145) UCRH_SOLTU Ubiquinol-cytochrome c reductase complex 7.8 kDa protein (EC 1.10.2.2) (Mitochondrial hinge protein) (CR7) - Solanum tuberosum (Potato)weakly similar to ( 111) loc_os02g33730 120…	T
3.5	minor CHO metabolism.others	solyc01g110450.2	highly similar to ( 541) AT2G21250 | Symbols: | mannose 6-phosphate reductase (NADPH-dependent), putative | chr2:9103408-9105116 REVERSEmoderately similar to ( 462) S6PD_MALDO NADP-dependent D-sorbitol-6-phosphate dehydrogenase (EC 1.1.1.200) (Aldose-6-phosphate reductase [NADPH]) (NADP-S6PDH) - Malus domestica (Apple) (Malus sylvestris)highly similar to ( 528) loc_os02g03100 12002.m05660 protein…	T
3.5	minor CHO metabolism.others	solyc00g015770.1	moderately similar to ( 399) AT2G37790 | Symbols: | aldo/keto reductase family protein | chr2:15838838-15840752 FORWARDweakly similar to ( 150) ALDR_HORVU Aldose reductase (EC 1.1.1.21) (AR) (Aldehyde reductase) - Hordeum vulgare (Barley)moderately similar to ( 298) loc_os05g38230 12005.m28060 protein aldose reductase, putative, expressed Aldo_ket_red ARA1 dkgA dkgB Tas evidence_code:10F0H1E0IEG …	T
3.5	minor CHO metabolism.others	solyc02g085100.2	moderately similar to ( 424) AT5G66530 | Symbols: | aldose 1-epimerase family protein | chr5:26553821-26555575 REVERSEmoderately similar to ( 407) loc_os09g15820 12009.m04843 protein apospory-associated protein C, putative, expressed COG0676 Aldose_epim genomic_reference:SL2.40ch02 gene_region:42669467-42673829 transcript_region:SL2.40ch02:42669467..42673829- go_terms:GO:0005515,GO:0047938 functi…	T
3.5	minor CHO metabolism.others	solyc06g076950.2	moderately similar to ( 364) AT5G58730 | Symbols: | pfkB-type carbohydrate kinase family protein | chr5:23723627-23725324 REVERSEmoderately similar to ( 276) loc_os03g52760 12003.m10250 protein carbohydrate kinase, PfkB, putative, expressed PfkB RbsK ribokinase_group_A genomic_reference:SL2.40ch06 gene_region:44215180-44219042 transcript_region:SL2.40ch06:44215180..44219042+ go_terms:GO:0016301 f…	T
3.5	minor CHO metabolism.others	solyc02g087780.2	moderately similar to ( 389) AT5G15140 | Symbols: | aldose 1-epimerase family protein | chr5:4908686-4910670 FORWARDmoderately similar to ( 376) loc_os02g36600 12002.m08747 protein aldose 1-epimerase precursor, putative, expressed Aldose_epim galM GalM genomic_reference:SL2.40ch02 gene_region:44655715-44658215 transcript_region:SL2.40ch02:44655715..44658215+ go_terms:GO:0005515,GO:0004034 functio…	T
3.5	minor CHO metabolism.others	solyc07g017900.2	highly similar to ( 501) AT5G57330 | Symbols: | aldose 1-epimerase family protein | chr5:23218392-23220664 FORWARDhighly similar to ( 510) loc_os04g51390 12004.m35448 protein apospory-associated protein C, putative, expressed COG0676 Aldose_epim genomic_reference:SL2.40ch07 gene_region:8283617-8294010 transcript_region:SL2.40ch07:8283617..8294010- go_terms:GO:0047938 functional_description:"Aldos…	T
3.5	minor CHO metabolism.others	solyc03g093270.2	moderately similar to ( 440) AT5G62420 | Symbols: | aldo/keto reductase family protein | chr5:25064835-25066111 FORWARDmoderately similar to ( 273) NADO1_ORYSA Probable NAD(P)H-dependent oxidoreductase 1 (EC 1.1.1.-) - Oryza sativa (Rice)moderately similar to ( 276) loc_os10g02490 12010.m065212 protein NAD(P)H-dependent oxidoreductase, putative, expressed Aldo_ket_red ARA1 dkgA dkgB Tas COG4989 g…	T
3.5	minor CHO metabolism.others	solyc03g118650.2	moderately similar to ( 500) AT3G17940 | Symbols: | aldose 1-epimerase family protein | chr3:6143707-6145244 REVERSEmoderately similar to ( 493) loc_os10g06720 12010.m21832 protein aldose 1-epimerase, putative, expressed Aldose_epim galM GalM genomic_reference:SL2.40ch03 gene_region:61575132-61577276 transcript_region:SL2.40ch03:61575132..61577276+ go_terms:GO:0005515,GO:0004034 functional_descri…	T
3.5	minor CHO metabolism.others	solyc01g109450.2	moderately similar to ( 311) AT1G49350 | Symbols: | pfkB-type carbohydrate kinase family protein | chr1:18265070-18267034 FORWARDmoderately similar to ( 288) loc_os05g09370 12005.m27729 protein carbohydrate kinase, PfkB, putative, expressed YeiC_kinase_like RbsK ribokinase PfkB genomic_reference:SL2.40ch01 gene_region:88152550-88158268 transcript_region:SL2.40ch01:88152550..88158268- go_terms:GO:…	T
3.5	minor CHO metabolism.others	solyc03g082560.2	highly similar to ( 562) AT5G53580 | Symbols: | aldo/keto reductase family protein | chr5:21765215-21766919 REVERSEhighly similar to ( 554) loc_os10g37330 12010.m06526 protein aldo-keto reductase/ oxidoreductase, putative, expressed Tas Aldo_ket_red ARA1 PRK09912 PRK10625 genomic_reference:SL2.40ch03 gene_region:46042023-46044930 transcript_region:SL2.40ch03:46042023..46044930+ go_terms:GO:005511…	T
3.5	minor CHO metabolism.others	solyc02g087770.2	moderately similar to ( 370) AT5G15140 | Symbols: | aldose 1-epimerase family protein | chr5:4908686-4910670 FORWARDmoderately similar to ( 370) loc_os04g38530 12004.m08843 protein aldose 1-epimerase precursor, putative, expressed galM Aldose_epim GalM genomic_reference:SL2.40ch02 gene_region:44652277-44654950 transcript_region:SL2.40ch02:44652277..44654950+ go_terms:GO:0005515,GO:0004034 functio…	T
3.5	minor CHO metabolism.others	solyc12g042470.1	moderately similar to ( 319) AT1G59960 | Symbols: | aldo/keto reductase, putative | chr1:22071410-22073067 REVERSEmoderately similar to ( 311) NADO2_ORYSA Probable NAD(P)H-dependent oxidoreductase 2 (EC 1.-.-.-) - Oryza sativa (Rice)moderately similar to ( 352) loc_os10g02480 12010.m03667 protein NAD(P)H-dependent oxidoreductase, putative, expressed Aldo_ket_red ARA1 dkgB dkgA Tas COG4989 evidenc…	T
3.5	minor CHO metabolism.others	solyc07g062070.2	moderately similar to ( 429) AT1G17160 | Symbols: | pfkB-type carbohydrate kinase family protein | chr1:5867678-5869175 FORWARDmoderately similar to ( 369) loc_os01g47550 12001.m10950 protein ribokinase, putative, expressed ribokinase RbsK PRK11142 PfkB ribokinase_group_A KdgK YeiC_kinase_like ribokinase_group_B adenosine_kinase FruK_PfkB_like bac_FRK RfaE_like Guanosine_kinase_like FruK YegV_kin…	T
3.5	minor CHO metabolism.others	solyc03g097210.2	highly similar to ( 573) AT4G27600 | Symbols: | pfkB-type carbohydrate kinase family protein | chr4:13782753-13785005 REVERSEhighly similar to ( 528) loc_os10g42240 12010.m21983 protein carbohydrate kinase-like protein, putative, expressed adenosine_kinase RbsK PfkB KdgK bac_FRK ribokinase_group_A ribokinase YegV_kinase_like ribokinase_group_B genomic_reference:SL2.40ch03 gene_region:52970981-529…	T
3.5	minor CHO metabolism.others	solyc03g113030.2	moderately similar to ( 473) AT3G47800 | Symbols: | aldose 1-epimerase family protein | chr3:17634971-17636998 FORWARDmoderately similar to ( 380) loc_os04g38530 12004.m08843 protein aldose 1-epimerase precursor, putative, expressed galM Aldose_epim GalM genomic_reference:SL2.40ch03 gene_region:57379233-57381467 transcript_region:SL2.40ch03:57379233..57381467- go_terms:GO:0005975,GO:0019318 funct…	T
3.5	minor CHO metabolism.others	solyc04g008440.1	moderately similar to ( 318) AT1G59960 | Symbols: | aldo/keto reductase, putative | chr1:22071410-22073067 REVERSEmoderately similar to ( 315) NADO1_ORYSA Probable NAD(P)H-dependent oxidoreductase 1 (EC 1.1.1.-) - Oryza sativa (Rice)moderately similar to ( 346) loc_os04g37480 12004.m101538 protein NAD(P)H-dependent oxidoreductase, putative, expressed Aldo_ket_red ARA1 dkgB dkgA Tas COG4989 eviden…	T
3.5	minor CHO metabolism.others	solyc02g091340.2	moderately similar to ( 468) AT5G37850 | Symbols: SOS4 | SOS4 (SALT OVERLY SENSITIVE 4); kinase/ pyridoxal kinase | chr5:15065621-15068783 FORWARDmoderately similar to ( 434) loc_os12g40830 12012.m26961 protein pyridoxal kinase, putative, expressed pyridoxal_pyridoxamine_kinase PdxK PRK05756 pdxK PRK07105 genomic_reference:SL2.40ch02 gene_region:47241318-47251478 transcript_region:SL2.40ch02:4724…	T
3.5	minor CHO metabolism.others	solyc01g087870.2	nearly identical (1118) AT3G24090 | Symbols: | glutamine-fructose-6-phosphate transaminase (isomerizing)/ sugar binding / transaminase | chr3:8697838-8700971 REVERSEnearly identical (1015) loc_os11g03900 12011.m04585 protein glucosamine--fructose-6-phosphate aminotransferase, putative, expressed GlmS PRK00331 GFAT AgaS Gn_AT_II GATase_2 SIS GPATase_N PurF genomic_reference:SL2.40ch01 gene_region:…	T
3.5	minor CHO metabolism.others	solyc10g007050.2	moderately similar to ( 416) AT5G53850 | Symbols: | haloacid dehalogenase-like hydrolase family protein | chr5:21861617-21864817 REVERSEmoderately similar to ( 427) loc_os11g29370 12011.m06847 protein hydrolase, putative, expressed COG4229 genomic_reference:SL2.40ch10 gene_region:1436175-1440888 transcript_region:SL2.40ch10:1436175..1440888- go_terms:GO:0043874,GO:0005515 functional_description:"…	T
3.5	minor CHO metabolism.others	solyc04g080580.2	moderately similar to ( 479) AT1G19600 | Symbols: | pfkB-type carbohydrate kinase family protein | chr1:6779085-6780898 FORWARDmoderately similar to ( 474) loc_os01g01620 12001.m06807 protein ribokinase, putative, expressed adenosine_kinase PfkB KdgK RbsK ribokinase_group_A ribokinase YeiC_kinase_like bac_FRK RfaE_like genomic_reference:SL2.40ch04 gene_region:62290777-62294618 transcript_region:S…	T
3.5	minor CHO metabolism.others	solyc00g015750.1	highly similar to ( 649) AT2G37770 | Symbols: | aldo/keto reductase family protein | chr2:15834888-15836659 FORWARDmoderately similar to ( 270) ALDR_HORVU Aldose reductase (EC 1.1.1.21) (AR) (Aldehyde reductase) - Hordeum vulgare (Barley)moderately similar to ( 460) loc_os05g38230 12005.m28060 protein aldose reductase, putative, expressed Aldo_ket_red ARA1 dkgA dkgB Tas evidence_code:10F0H1E0IEG …	T
3.5	minor CHO metabolism.others	solyc06g072380.2	highly similar to ( 824) AT3G17770 | Symbols: | dihydroxyacetone kinase family protein | chr3:6081973-6085957 REVERSEvery weakly similar to (99.0) DHBK_SOYBN Putative 3,4-dihydroxy-2-butanone kinase (EC 2.7.1.-) (Fragment) - Glycine max (Soybean)highly similar to ( 793) loc_os03g51000 12003.m35396 protein 3,4-dihydroxy-2-butanone kinase, putative, expressed Dak1 DAK1 PRK11468 Dak2 PRK10005 genomi…	T
3.5	minor CHO metabolism.others	solyc03g025990.1	moderately similar to ( 245) AT5G52190 | Symbols: | sugar isomerase (SIS) domain-containing protein | chr5:21201817-21202443 REVERSEweakly similar to ( 191) loc_os04g48020 12004.m09742 protein 6-phospho 3-hexuloisomerase, putative, expressedGutQ evidence_code:10F1H1E1IEG genomic_reference:SL2.40ch03 gene_region:7788120-7788731 transcript_region:SL2.40ch03:7788120..7788731+ functional_description:…	T
3.5.1	minor CHO metabolism.others.Xylose isomerase	solyc07g006650.2	highly similar to ( 672) AT5G57655 | Symbols: | xylose isomerase family protein | chr5:23347030-23349805 FORWARDhighly similar to ( 664) XYLA_HORVU Xylose isomerase (EC 5.3.1.5) - Hordeum vulgare (Barley)highly similar to ( 679) loc_os07g47290 12007.m29315 protein xylose isomerase, putative, expressedPRK05474 XylA PRK12465 PRK12677 genomic_reference:SL2.40ch07 gene_region:1517595-1522933 transcri…	T
3.6	minor CHO metabolism.callose	solyc07g061920.2	nearly identical (2697) AT3G14570 | Symbols: ATGSL04, gsl04, atgsl4 | ATGSL04 (glucan synthase-like 4); 1,3-beta-glucan synthase/ transferase, transferring glycosyl groups | chr3:4892643-4902628 FORWARDnearly identical (1934) loc_os03g03610 12003.m34995 protein CALS1, putative, expressed Glucan_synthase genomic_reference:SL2.40ch07 gene_region:62024605-62036385 transcript_region:SL2.40ch07:620246…	T
3.6	minor CHO metabolism.callose	solyc01g006350.2	nearly identical (1767) AT3G07160 | Symbols: ATGSL10, gsl10 | ATGSL10 (glucan synthase-like 10); 1,3-beta-glucan synthase | chr3:2265142-2279383 REVERSEnearly identical (1176) loc_os06g08380 12006.m05559 protein beta-1,3-glucan synthase, putative, expressed Glucan_synthase genomic_reference:SL2.40ch01 gene_region:934429-952385 transcript_region:SL2.40ch01:934429..952385- go_terms:GO:0016757 funct…	T
3.6	minor CHO metabolism.callose	solyc07g053980.2	nearly identical (2553) AT4G03550 | Symbols: ATGSL05, GSL05, ATGSL5, PMR4, GSL5 | ATGSL05 (GLUCAN SYNTHASE-LIKE 5); 1,3-beta-glucan synthase/ transferase, transferring glycosyl groups | chr4:1573513-1579195 FORWARDnearly identical (2249) loc_os01g55040 12001.m11664 protein ATGSL05, putative, expressed Glucan_synthase genomic_reference:SL2.40ch07 gene_region:59711693-59718531 transcript_region:SL2…	T
3.6	minor CHO metabolism.callose	solyc01g006370.2	nearly identical (3269) AT5G13000 | Symbols: ATGSL12, gsl12 | ATGSL12 (glucan synthase-like 12); 1,3-beta-glucan synthase/ transferase, transferring glycosyl groups | chr5:4110445-4121202 REVERSEnearly identical (2816) loc_os03g03610 12003.m34995 protein CALS1, putative, expressed Glucan_synthase genomic_reference:SL2.40ch01 gene_region:983795-1005620 transcript_region:SL2.40ch01:983795..1005620-…	T
3.6	minor CHO metabolism.callose	solyc01g006360.2	nearly identical (1009) AT3G07160 | Symbols: ATGSL10, gsl10 | ATGSL10 (glucan synthase-like 10); 1,3-beta-glucan synthase | chr3:2265142-2279383 REVERSEmoderately similar to ( 409) loc_os06g08380 12006.m05559 protein beta-1,3-glucan synthase, putative, expressed genomic_reference:SL2.40ch01 gene_region:955781-982687 transcript_region:SL2.40ch01:955781..982687- functional_description:"Glucan synth…	T
3.6	minor CHO metabolism.callose	solyc02g078230.1	nearly identical (2367) AT4G04970 | Symbols: ATGSL1, ATGSL01, GSL01, GSL1 | GSL1 (GLUCAN SYNTHASE-LIKE 1); 1,3-beta-glucan synthase/ transferase, transferring glycosyl groups | chr4:2537039-2542434 FORWARDnearly identical (2222) loc_os01g55040 12001.m11664 protein ATGSL05, putative, expressed Glucan_synthase evidence_code:10F0H1E0IEG genomic_reference:SL2.40ch02 gene_region:37558671-37566482 tran…	T
3.6	minor CHO metabolism.callose	solyc03g111570.2	nearly identical (1773) AT2G36850 | Symbols: ATGSL08, GSL8, GSL08, ATGSL8 | GSL8 (GLUCAN SYNTHASE-LIKE 8); 1,3-beta-glucan synthase/ transferase, transferring glycosyl groups | chr2:15454935-15469666 REVERSEnearly identical (1164) loc_os06g08380 12006.m05559 protein beta-1,3-glucan synthase, putative, expressed Glucan_synthase genomic_reference:SL2.40ch03 gene_region:56238115-56263186 transcript_…	T
3.6	minor CHO metabolism.callose	solyc07g056260.2	nearly identical (2771) AT1G06490 | Symbols: ATGSL07, gsl07, atgsl7 | ATGSL07 (glucan synthase-like 7); 1,3-beta-glucan synthase/ transferase, transferring glycosyl groups | chr1:1978762-1989046 FORWARDnearly identical (2014) loc_os03g03610 12003.m34995 protein CALS1, putative, expressed Glucan_synthase genomic_reference:SL2.40ch07 gene_region:61413568-61439279 transcript_region:SL2.40ch07:614135…	T
3.6	minor CHO metabolism.callose	solyc01g073750.2	nearly identical (2885) AT1G05570 | Symbols: CALS1, GSL06, ATGSL6, ATGSL06, GSL6 | CALS1 (CALLOSE SYNTHASE 1); 1,3-beta-glucan synthase/ transferase, transferring glycosyl groups | chr1:1647880-1658677 REVERSEnearly identical (2524) loc_os03g03610 12003.m34995 protein CALS1, putative, expressed Glucan_synthase genomic_reference:SL2.40ch01 gene_region:70367164-70394906 transcript_region:SL2.40ch01…	T
3.6	minor CHO metabolism.callose	solyc03g111560.2	nearly identical (1245) AT2G36850 | Symbols: ATGSL08, GSL8, GSL08, ATGSL8 | GSL8 (GLUCAN SYNTHASE-LIKE 8); 1,3-beta-glucan synthase/ transferase, transferring glycosyl groups | chr2:15454935-15469666 REVERSEmoderately similar to ( 442) loc_os06g08380 12006.m05559 protein beta-1,3-glucan synthase, putative, expressed genomic_reference:SL2.40ch03 gene_region:56209301-56240154 transcript_region:SL2.…	T
3.6	minor CHO metabolism.callose	solyc11g005980.1	nearly identical (3150) AT2G13680 | Symbols: CALS5, GLS2, ATGSL02 | CALS5 (CALLOSE SYNTHASE 5); 1,3-beta-glucan synthase | chr2:5695124-5706134 FORWARDnearly identical (2935) loc_os06g08380 12006.m05559 protein beta-1,3-glucan synthase, putative, expressed Glucan_synthase evidence_code:10F0H1E1IEG genomic_reference:SL2.40ch11 gene_region:776828-790557 transcript_region:SL2.40ch11:776828..790557+ …	T
3.7	minor CHO metabolism.sugar kinases	solyc11g042940.1	moderately similar to ( 343) AT2G21370 | Symbols: | xylulose kinase, putative | chr2:9137582-9139573 REVERSEweakly similar to ( 152) loc_os07g22650 12007.m06549 protein xylulokinase, putative, expressedXylB evidence_code:10F0H1E1IEG genomic_reference:SL2.40ch11 gene_region:34441359-34443470 transcript_region:SL2.40ch11:34441359..34443470+ go_terms:GO:0005975 functional_description:"Carbohydrate k…	T
3.7	minor CHO metabolism.sugar kinases	solyc04g077030.2	highly similar to ( 852) AT5G49650 | Symbols: | xylulose kinase, putative | chr5:20152898-20155574 FORWARDhighly similar to ( 825) loc_os07g44660 12007.m08687 protein xylulose kinase, putative, expressed XylB FGGY_N genomic_reference:SL2.40ch04 gene_region:59587234-59591440 transcript_region:SL2.40ch04:59587234..59591440- go_terms:GO:0004856 functional_description:"Xylulose kinase (AHRD V1 ***- D…	T
3.7	minor CHO metabolism.sugar kinases	solyc11g042950.1	weakly similar to ( 145) AT2G21370 | Symbols: | xylulose kinase, putative | chr2:9137582-9139573 REVERSEweakly similar to ( 121) loc_os07g22650 12007.m06549 protein xylulokinase, putative, expressed evidence_code:10F0H1E1IEG genomic_reference:SL2.40ch11 gene_region:34444034-34451507 transcript_region:SL2.40ch11:34444034..34451507+ go_terms:GO:0005975 functional_description:"Carbohydrate kinase FG…	T
3.7	minor CHO metabolism.sugar kinases	solyc04g077040.2	highly similar to ( 884) AT5G49650 | Symbols: | xylulose kinase, putative | chr5:20152898-20155574 FORWARDhighly similar to ( 861) loc_os07g44660 12007.m08687 protein xylulose kinase, putative, expressed XylB FGGY_N genomic_reference:SL2.40ch04 gene_region:59592018-59597624 transcript_region:SL2.40ch04:59592018..59597624- go_terms:GO:0004856 functional_description:"Xylulose kinase (AHRD V1 ***- D…	T
3.8	minor CHO metabolism.galactose
3.8.1	minor CHO metabolism.galactose.galactokinases	solyc01g058390.2	highly similar to ( 773) AT3G06580 | Symbols: GAL1, GALK | GALK; ATP binding / galactokinase | chr3:2049141-2051867 REVERSEhighly similar to ( 757) loc_os03g61710 12003.m11051 protein galactokinase, putative, expressed GalK PRK05322 PRK05101 PRK03817 PRK00555 genomic_reference:SL2.40ch01 gene_region:59252697-59258614 transcript_region:SL2.40ch01:59252697..59258614- go_terms:GO:0004335 functional_…	T
3.8.2	minor CHO metabolism.galactose.alpha-galactosidases	solyc04g008730.2	highly similar to ( 645) AT5G08380 | Symbols: AtAGAL1 | AtAGAL1 (Arabidopsis thaliana ALPHA-GALACTOSIDASE 1); alpha-galactosidase/ catalytic/ hydrolase, hydrolyzing O-glycosyl compounds | chr5:2694851-2697616 REVERSEmoderately similar to ( 488) AGAL_ORYSA Alpha-galactosidase precursor (EC 3.2.1.22) (Melibiase) (Alpha-D-galactoside galactohydrolase) - Oryza sativa (Rice)highly similar to ( 551) lo…	T
3.8.2	minor CHO metabolism.galactose.alpha-galactosidases	solyc05g013720.2	highly similar to ( 786) AT3G26380 | Symbols: | glycosyl hydrolase family protein 27 / alpha-galactosidase family protein / melibiase family protein | chr3:9660140-9663145 FORWARDhighly similar to ( 664) loc_os01g33420 12001.m09656 protein alpha-galactosidase/ hydrolase, hydrolyzing O-glycosyl compounds, putative, expressed genomic_reference:SL2.40ch05 gene_region:7017520-7023848 transcript_regio…	T
3.8.2	minor CHO metabolism.galactose.alpha-galactosidases	solyc06g050130.2	highly similar to ( 640) AT3G56310 | Symbols: | alpha-galactosidase, putative / melibiase, putative / alpha-D-galactoside galactohydrolase, putative | chr3:20882886-20885745 FORWARDmoderately similar to ( 467) AGAL_ORYSA Alpha-galactosidase precursor (EC 3.2.1.22) (Melibiase) (Alpha-D-galactoside galactohydrolase) - Oryza sativa (Rice)highly similar to ( 622) loc_os07g48160 12007.m09030 protein a…	T
3.8.2	minor CHO metabolism.galactose.alpha-galactosidases	solyc03g019790.2	highly similar to ( 562) AT5G08370 | Symbols: AtAGAL2 | AtAGAL2 (Arabidopsis thaliana ALPHA-GALACTOSIDASE 2); alpha-galactosidase/ catalytic/ hydrolase, hydrolyzing O-glycosyl compounds | chr5:2691116-2693441 REVERSEhighly similar to ( 533) AGAL_ORYSA Alpha-galactosidase precursor (EC 3.2.1.22) (Melibiase) (Alpha-D-galactoside galactohydrolase) - Oryza sativa (Rice)highly similar to ( 533) loc_os…	T
3.8.3	minor CHO metabolism.galactose.galactose-1-phosphate uridyl transferases
3.99	minor CHO metabolism.misc	solyc04g015150.2	moderately similar to ( 447) AT5G47760 | Symbols: PGLP2, ATPGLP2, ATPK5 | ATPGLP2 (ARABIDOPSIS THALIANA 2-PHOSPHOGLYCOLATE PHOSPHATASE 2); phosphoglycolate phosphatase/ protein serine/threonine kinase | chr5:19343121-19344979 REVERSEmoderately similar to ( 424) loc_os09g08660 12009.m04133 protein 4-nitrophenylphosphatase, putative, expressed NagD PRK10444 genomic_reference:SL2.40ch04 gene_region:…	T
3.99.1001	minor CHO metabolism.misc	1-o-methyl-alpha	minor CHO metabolism.misc	M
3.99.1002	minor CHO metabolism.misc	1-o-methyl-beta-	minor CHO metabolism.misc	M
3.99.1003	minor CHO metabolism.misc	2-deoxyglucose	minor CHO metabolism.misc	M
3.99.1004	minor CHO metabolism.misc	3-deoxyglucose	minor CHO metabolism.misc	M
3.99.1005	minor CHO metabolism.misc	3-o-methylglucos	minor CHO metabolism.misc	M
3.99.1006	minor CHO metabolism.misc	beta-gentiobiose	minor CHO metabolism.misc	M
3.99.1007	minor CHO metabolism.misc	erythrose	minor CHO metabolism.misc	M
3.99.1008	minor CHO metabolism.misc	lactose	minor CHO metabolism.misc	M
3.99.1009	minor CHO metabolism.misc	lyxose	minor CHO metabolism.misc	M
3.99.1010	minor CHO metabolism.misc	melezitose	minor CHO metabolism.misc	M
3.99.1011	minor CHO metabolism.misc	methyl-alpha-man	minor CHO metabolism.misc	M
3.99.1012	minor CHO metabolism.misc	methyl-d-glucosi	minor CHO metabolism.misc	M
3.99.1013	minor CHO metabolism.misc	oligofructan (to	minor CHO metabolism.misc	M
3.99.1014	minor CHO metabolism.misc	psicose	minor CHO metabolism.misc	M
3.99.1015	minor CHO metabolism.misc	sophorose	minor CHO metabolism.misc	M
3.99.1016	minor CHO metabolism.misc	sorbitol-6-p	minor CHO metabolism.misc	M
3.99.1017	minor CHO metabolism.misc	tagatose	minor CHO metabolism.misc	M
3.99.1018	minor CHO metabolism.misc	xylitol	minor CHO metabolism.misc	M
3.99.1019	minor CHO metabolism.misc	xylose	minor CHO metabolism.misc	M
3.99.1020	minor CHO metabolism.misc	galactonate	minor CHO metabolism.misc; galactose metabolism	M
3.99.1021	minor CHO metabolism.misc	galactose	minor CHO metabolism.misc; galactose metabolism; cell wall degradation	M
3.99.1022	minor CHO metabolism.misc	galactose-6-p	minor CHO metabolism.misc; galactose metabolism	M
3.99.1023	minor CHO metabolism.misc	stachyose	minor CHO metabolism.misc; galactose metabolism	M
3.99.1024	minor CHO metabolism.misc	erythronic acid		M
3.99.1025	minor CHO metabolism.misc	gulose		M
3.99.1026	minor CHO metabolism.misc	sorbose		M
3.99.1027	minor CHO metabolism.misc.Laminaribiose	laminaribiose	laminarabiose	M
4	glycolysis
4.1	glycolysis.cytosolic branch
4.1.1	glycolysis.cytosolic branch.UGPase
4.1.2	glycolysis.cytosolic branch.phosphoglucomutase (PGM)
4.1.3	glycolysis.cytosolic branch.glucose-6-phosphate isomerase
4.1.4	glycolysis.cytosolic branch.phosphofructokinase (PFK)
4.1.5	glycolysis.cytosolic branch.pyrophosphate-fructose-6-P phosphotransferase
4.1.6	glycolysis.cytosolic branch.fructose-2,6-bisphosphatase (Fru2,6BisPase)	solyc06g082150.2	nearly identical (1093) AT1G07110 | Symbols: F2KP, ATF2KP, FKFBP | F2KP (FRUCTOSE-2,6-BISPHOSPHATASE); fructose-2,6-bisphosphate 2-phosphatase | chr1:2178363-2183980 REVERSEnearly identical (1046) loc_os05g07130 12005.m05239 protein fructose-6-phosphate-2-kinase/fructose-2, 6-bisphosphatase, putative, expressed 6PF2K phoE PGAM genomic_reference:SL2.40ch06 gene_region:44342666-44357079 transcript_…	T
4.1.7	glycolysis.cytosolic branch.triosephosphate isomerase (TPI)	solyc04g011510.2	moderately similar to ( 352) AT3G55440 | Symbols: ATCTIMC, TPI | TPI (TRIOSEPHOSPHATE ISOMERASE); triose-phosphate isomerase | chr3:20553794-20556078 FORWARDmoderately similar to ( 376) TPIS_PETHY Triosephosphate isomerase, cytosolic (EC 5.3.1.1) (TIM) (Triose-phosphate isomerase) - Petunia hybrida (Petunia)moderately similar to ( 345) loc_os01g05490 12001.m42862 protein triosephosphate isomerase…	T
4.1.7	glycolysis.cytosolic branch.triosephosphate isomerase (TPI)	solyc06g005490.2	moderately similar to ( 411) AT3G55440 | Symbols: ATCTIMC, TPI | TPI (TRIOSEPHOSPHATE ISOMERASE); triose-phosphate isomerase | chr3:20553794-20556078 FORWARDmoderately similar to ( 413) TPIS_PETHY Triosephosphate isomerase, cytosolic (EC 5.3.1.1) (TIM) (Triose-phosphate isomerase) - Petunia hybrida (Petunia)moderately similar to ( 394) loc_os01g05490 12001.m42862 protein triosephosphate isomerase…	T
4.1.8	glycolysis.cytosolic branch.glyceraldehyde 3-phosphate dehydrogenase (GAP-DH)	solyc03g111000.2	weakly similar to ( 129) AT1G13440 | Symbols: GAPC-2, GAPC2 | GAPC2 (GLYCERALDEHYDE-3-PHOSPHATE DEHYDROGENASE C2); NAD or NADH binding / binding / catalytic/ glyceraldehyde-3-phosphate dehydrogenase (phosphorylating)/ glyceraldehyde-3-phosphate dehydrogenase | chr1:4608465-4610494 REVERSEweakly similar to ( 120) G3PC_SINAL Glyceraldehyde-3-phosphate dehydrogenase, cytosolic (EC 1.2.1.12) - Sinapi…	T
4.1.8	glycolysis.cytosolic branch.glyceraldehyde 3-phosphate dehydrogenase (GAP-DH)	solyc01g098950.1	moderately similar to ( 379) AT3G04120 | Symbols: GAPC, GAPC-1, GAPC1 | GAPC1 (GLYCERALDEHYDE-3-PHOSPHATE DEHYDROGENASE C SUBUNIT 1); glyceraldehyde-3-phosphate dehydrogenase (phosphorylating)/ glyceraldehyde-3-phosphate dehydrogenase | chr3:1081077-1083131 FORWARDmoderately similar to ( 378) G3PC_PETHY Glyceraldehyde-3-phosphate dehydrogenase, cytosolic (EC 1.2.1.12) - Petunia hybrida (Petunia)m…	T
4.1.8	glycolysis.cytosolic branch.glyceraldehyde 3-phosphate dehydrogenase (GAP-DH)	solyc05g014470.2	highly similar to ( 555) AT1G13440 | Symbols: GAPC-2, GAPC2 | GAPC2 (GLYCERALDEHYDE-3-PHOSPHATE DEHYDROGENASE C2); NAD or NADH binding / binding / catalytic/ glyceraldehyde-3-phosphate dehydrogenase (phosphorylating)/ glyceraldehyde-3-phosphate dehydrogenase | chr1:4608465-4610494 REVERSEhighly similar to ( 572) G3PC_TOBAC Glyceraldehyde-3-phosphate dehydrogenase, cytosolic (EC 1.2.1.12) (Fragmen…	T
4.1.8	glycolysis.cytosolic branch.glyceraldehyde 3-phosphate dehydrogenase (GAP-DH)	solyc03g111010.2	highly similar to ( 576) AT3G04120 | Symbols: GAPC, GAPC-1, GAPC1 | GAPC1 (GLYCERALDEHYDE-3-PHOSPHATE DEHYDROGENASE C SUBUNIT 1); glyceraldehyde-3-phosphate dehydrogenase (phosphorylating)/ glyceraldehyde-3-phosphate dehydrogenase | chr3:1081077-1083131 FORWARDhighly similar to ( 587) G3PC_PETHY Glyceraldehyde-3-phosphate dehydrogenase, cytosolic (EC 1.2.1.12) - Petunia hybrida (Petunia)highly si…	T
4.1.8	glycolysis.cytosolic branch.glyceraldehyde 3-phosphate dehydrogenase (GAP-DH)	solyc10g005510.2	highly similar to ( 593) AT1G16300 | Symbols: GAPCP-2 | GAPCP-2; NAD or NADH binding / binding / catalytic/ glyceraldehyde-3-phosphate dehydrogenase (phosphorylating)/ glyceraldehyde-3-phosphate dehydrogenase | chr1:5574433-5577406 FORWARDmoderately similar to ( 448) G3PC_GINBI Glyceraldehyde-3-phosphate dehydrogenase, cytosolic (EC 1.2.1.12) - Ginkgo biloba (Ginkgo)highly similar to ( 570) loc_o…	T
4.1.8	glycolysis.cytosolic branch.glyceraldehyde 3-phosphate dehydrogenase (GAP-DH)	solyc05g005820.2	highly similar to ( 588) AT1G13440 | Symbols: GAPC-2, GAPC2 | GAPC2 (GLYCERALDEHYDE-3-PHOSPHATE DEHYDROGENASE C2); NAD or NADH binding / binding / catalytic/ glyceraldehyde-3-phosphate dehydrogenase (phosphorylating)/ glyceraldehyde-3-phosphate dehydrogenase | chr1:4608465-4610494 REVERSEhighly similar to ( 597) G3PC_PETCR Glyceraldehyde-3-phosphate dehydrogenase, cytosolic (EC 1.2.1.12) - Petros…	T
4.1.8	glycolysis.cytosolic branch.glyceraldehyde 3-phosphate dehydrogenase (GAP-DH)	solyc06g071920.2	highly similar to ( 578) AT3G04120 | Symbols: GAPC, GAPC-1, GAPC1 | GAPC1 (GLYCERALDEHYDE-3-PHOSPHATE DEHYDROGENASE C SUBUNIT 1); glyceraldehyde-3-phosphate dehydrogenase (phosphorylating)/ glyceraldehyde-3-phosphate dehydrogenase | chr3:1081077-1083131 FORWARDhighly similar to ( 593) G3PC_PETHY Glyceraldehyde-3-phosphate dehydrogenase, cytosolic (EC 1.2.1.12) - Petunia hybrida (Petunia)highly si…	T
4.1.9	glycolysis.cytosolic branch.non-phosphorylating glyceraldehyde 3-phosphate dehydrogenase (NPGAP-DH)
4.1.10	glycolysis.cytosolic branch.aldolase
4.1.11	glycolysis.cytosolic branch.3-phosphoglycerate kinase (PGK)
4.1.12	glycolysis.cytosolic branch.phosphoglycerate mutase	solyc02g065080.2	moderately similar to ( 294) AT3G50520 | Symbols: | phosphoglycerate/bisphosphoglycerate mutase family protein | chr3:18748058-18749418 FORWARDmoderately similar to ( 247) loc_os08g37140 12008.m07700 protein phosphoglycerate mutase gpmB, putative, expressed PGAM phoE PRK07238 PRK03482 GpmA PRK01295 genomic_reference:SL2.40ch02 gene_region:30825650-30835753 transcript_region:SL2.40ch02:30825650..3…	T
4.1.12	glycolysis.cytosolic branch.phosphoglycerate mutase	solyc10g045100.1	moderately similar to ( 263) AT3G05170 | Symbols: | phosphoglycerate/bisphosphoglycerate mutase family protein | chr3:1466738-1468219 FORWARDmoderately similar to ( 240) loc_os05g04960 12005.m05025 protein glycerolphosphate mutase, putative, expressed phoE PGAM evidence_code:10F0H1E0IEG genomic_reference:SL2.40ch10 gene_region:26224911-26227947 transcript_region:SL2.40ch10:26224911..26227947- go_…	T
4.1.12	glycolysis.cytosolic branch.phosphoglycerate mutase	solyc01g098580.2	moderately similar to ( 408) AT3G05170 | Symbols: | phosphoglycerate/bisphosphoglycerate mutase family protein | chr3:1466738-1468219 FORWARDmoderately similar to ( 376) loc_os05g04960 12005.m05025 protein glycerolphosphate mutase, putative, expressedphoE PGAM genomic_reference:SL2.40ch01 gene_region:80825126-80828408 transcript_region:SL2.40ch01:80825126..80828408+ go_terms:GO:0003993 functional…	T
4.1.12	glycolysis.cytosolic branch.phosphoglycerate mutase	solyc08g081390.2	moderately similar to ( 288) AT3G05170 | Symbols: | phosphoglycerate/bisphosphoglycerate mutase family protein | chr3:1466738-1468219 FORWARDmoderately similar to ( 363) loc_os06g01950 12006.m04931 protein glycerolphosphate mutase, putativePGAM phoE genomic_reference:SL2.40ch08 gene_region:61616212-61618829 transcript_region:SL2.40ch08:61616212..61618829- go_terms:GO:0008152 functional_descriptio…	T
4.1.12	glycolysis.cytosolic branch.phosphoglycerate mutase	solyc10g045430.1	moderately similar to ( 416) AT3G05170 | Symbols: | phosphoglycerate/bisphosphoglycerate mutase family protein | chr3:1466738-1468219 FORWARDmoderately similar to ( 382) loc_os05g04960 12005.m05025 protein glycerolphosphate mutase, putative, expressedphoE PGAM evidence_code:10F0H1E1IEG genomic_reference:SL2.40ch10 gene_region:28869219-28874687 transcript_region:SL2.40ch10:28869219..28874687+ go_t…	T
4.1.12	glycolysis.cytosolic branch.phosphoglycerate mutase	solyc04g076830.2	moderately similar to ( 404) AT1G58280 | Symbols: | CONTAINS InterPro DOMAIN/s: Phosphoglycerate mutase (InterPro:IPR013078); BEST Arabidopsis thaliana protein match is: unknown protein (TAIR:AT5G64460.6). | chr1:21620497-21622611 REVERSEmoderately similar to ( 417) loc_os04g01230 12004.m35229 protein phosphoglycerate mutase-like protein, putative, expressed genomic_reference:SL2.40ch04 gene_regi…	T
4.1.12	glycolysis.cytosolic branch.phosphoglycerate mutase	solyc06g005370.2	highly similar to ( 807) AT3G30841 | Symbols: | 2,3-biphosphoglycerate-independent phosphoglycerate mutase-related / phosphoglyceromutase-related | chr3:12591595-12593401 FORWARDhighly similar to ( 715) loc_os12g35040 12012.m07297 protein 2,3-bisphosphoglycerate-independent phosphoglycerate mutase, putative, expressedCOG3635 PRK04024 PRK04135 PRK04200 genomic_reference:SL2.40ch06 gene_region:3810…	T
4.1.12	glycolysis.cytosolic branch.phosphoglycerate mutase	solyc01g098590.2	moderately similar to ( 280) AT3G05170 | Symbols: | phosphoglycerate/bisphosphoglycerate mutase family protein | chr3:1466738-1468219 FORWARDmoderately similar to ( 259) loc_os05g04960 12005.m05025 protein glycerolphosphate mutase, putative, expressedPGAM phoE genomic_reference:SL2.40ch01 gene_region:80831727-80833048 transcript_region:SL2.40ch01:80831727..80833048+ go_terms:GO:0008152 functional…	T
4.1.13	glycolysis.cytosolic branch.enolase	solyc09g009020.2	highly similar to ( 799) AT2G36530 | Symbols: LOS2 | LOS2; copper ion binding / phosphopyruvate hydratase | chr2:15321081-15323786 REVERSEhighly similar to ( 787) ENO2_MAIZE Enolase 2 (EC 4.2.1.11) (2-phosphoglycerate dehydratase 2) (2-phospho-D-glycerate hydro-lyase 2) - Zea mays (Maize)highly similar to ( 787) loc_os10g08550 12010.m065231 protein enolase, putative, expressed enolase eno Eno Eno…	T
4.1.13	glycolysis.cytosolic branch.enolase	solyc10g045050.1	weakly similar to ( 165) AT1G74030 | Symbols: | enolase, putative | chr1:27839465-27841901 REVERSEweakly similar to ( 133) ENO_CHLRE Enolase (EC 4.2.1.11) (2-phosphoglycerate dehydratase) (2-phospho-D-glycerate hydro-lyase) (Fragment) - Chlamydomonas reinhardtiiweakly similar to ( 165) loc_os09g20820 12009.m05289 protein enolase, putative, expressed enolase eno Eno Enolase_C evidence_code:10F0H1E…	T
4.1.13	glycolysis.cytosolic branch.enolase	solyc10g085550.1	highly similar to ( 795) AT2G36530 | Symbols: LOS2 | LOS2; copper ion binding / phosphopyruvate hydratase | chr2:15321081-15323786 REVERSEhighly similar to ( 791) ENO2_MAIZE Enolase 2 (EC 4.2.1.11) (2-phosphoglycerate dehydratase 2) (2-phospho-D-glycerate hydro-lyase 2) - Zea mays (Maize)highly similar to ( 788) loc_os10g08550 12010.m065231 protein enolase, putative, expressed enolase eno Eno Eno…	T
4.1.13	glycolysis.cytosolic branch.enolase	solyc03g114500.2	highly similar to ( 779) AT1G74030 | Symbols: | enolase, putative | chr1:27839465-27841901 REVERSEhighly similar to ( 587) ENO_MESCR Enolase (EC 4.2.1.11) (2-phosphoglycerate dehydratase) (2-phospho-D-glycerate hydro-lyase) - Mesembryanthemum crystallinum (Common ice plant)highly similar to ( 776) loc_os09g20820 12009.m05289 protein enolase, putative, expressed enolase eno Eno Enolase_C Enolase_N…	T
4.1.13	glycolysis.cytosolic branch.enolase	solyc06g076650.2	highly similar to ( 785) AT2G29560 | Symbols: | enolase, putative | chr2:12646635-12649694 FORWARDmoderately similar to ( 492) ENO_MESCR Enolase (EC 4.2.1.11) (2-phosphoglycerate dehydratase) (2-phospho-D-glycerate hydro-lyase) - Mesembryanthemum crystallinum (Common ice plant)highly similar to ( 640) loc_os03g15950 12003.m07032 protein enolase, putative, expressed enolase eno Eno Enolase_C Enola…	T
4.1.14	glycolysis.cytosolic branch.pyruvate kinase (PK)	solyc06g051930.2	highly similar to ( 671) AT3G49160 | Symbols: | pyruvate kinase family protein | chr3:18222132-18224415 REVERSEvery weakly similar to (87.8) KPYC_TOBAC Pyruvate kinase, cytosolic isozyme (EC 2.7.1.40) (PK) - Nicotiana tabacum (Common tobacco)very weakly similar to (92.8) loc_os10g42100 12010.m06967 protein pyruvate kinase isozyme G, chloroplast precursor, putative, expressed PRK08187 PykF PRK0582…	T
4.1.15	glycolysis.cytosolic branch.phospho-enol-pyruvate carboxylase (PEPC)	solyc04g006970.2	nearly identical (1548) AT1G68750 | Symbols: ATPPC4 | ATPPC4; phosphoenolpyruvate carboxylase | chr1:25822942-25828104 REVERSEhighly similar to ( 655) CAPP2_CHLRE Phosphoenolpyruvate carboxylase 2 (EC 4.1.1.31) (PEP carboxylase 2) (PEPCase 2) (PEPC 2) - Chlamydomonas reinhardtiinearly identical (1541) loc_os01g02050 12001.m06847 protein phosphoenolpyruvate carboxylase 4, putative, expressedPRK000…	T
4.1.15	glycolysis.cytosolic branch.phospho-enol-pyruvate carboxylase (PEPC)	solyc08g066030.2	weakly similar to ( 177) AT1G20890 | Symbols: | unknown protein | chr1:7266088-7267060 REVERSEweakly similar to ( 155) loc_os08g28740 12008.m06879 protein conserved hypothetical protein genomic_reference:SL2.40ch08 gene_region:51705680-51709716 transcript_region:SL2.40ch08:51705680..51709716+ functional_description:"Unknown Protein (AHRD V1)"	T
4.1.16	glycolysis.cytosolic branch.phospho-enol-pyruvate carboxylase kinase (PPCK)
4.2	glycolysis.plastid branch
4.2.1	glycolysis.plastid branch.UGPase
4.2.2	glycolysis.plastid branch.phosphoglucomutase (PGM)	solyc04g005030.2	highly similar to ( 824) AT5G17530 | Symbols: | phosphoglucosamine mutase family protein | chr5:5778168-5781863 FORWARDhighly similar to ( 818) loc_os07g26610 12007.m06939 protein phosphoglucomutase/phosphomannomutase family protein, putative, expressed {ManB} manB glmM genomic_reference:SL2.40ch04 gene_region:30217-42552 transcript_region:SL2.40ch04:30217..42552- go_terms:GO:0004614,GO:0004615 f…	T
4.2.2	glycolysis.plastid branch.phosphoglucomutase (PGM)	solyc05g026490.2	highly similar to ( 892) AT1G70820 | Symbols: | phosphoglucomutase, putative / glucose phosphomutase, putative | chr1:26705594-26708034 FORWARDhighly similar to ( 778) loc_os06g28194 12006.m71405 protein phosphoglucomutase/phosphomannomutase family protein, putative, expressed {ManB} manB glmM PGM_PMM_I genomic_reference:SL2.40ch05 gene_region:41503421-41512872 transcript_region:SL2.40ch05:415034…	T
4.2.3	glycolysis.plastid branch.glucose-6-phosphate isomerase	solyc12g014380.1	highly similar to ( 971) AT5G42740 | Symbols: | glucose-6-phosphate isomerase, cytosolic (PGIC) | chr5:17136080-17140622 FORWARDhighly similar to ( 952) G6PI_SPIOL Glucose-6-phosphate isomerase, cytosolic (EC 5.3.1.9) (GPI) (Phosphoglucose isomerase) (PGI) (Phosphohexose isomerase) (PHI) - Spinacia oleracea (Spinach)highly similar to ( 917) loc_os06g14510 12006.m091669 protein glucose-6-phosphate…	T
4.2.3	glycolysis.plastid branch.glucose-6-phosphate isomerase	solyc04g076090.2	highly similar to ( 999) AT4G24620 | Symbols: PGI1, PGI | PGI1 (PHOSPHOGLUCOSE ISOMERASE 1); glucose-6-phosphate isomerase | chr4:12709097-12712610 REVERSEweakly similar to ( 151) G6PIA_ORYSA Glucose-6-phosphate isomerase, cytosolic A (EC 5.3.1.9) (GPI-A) (Phosphoglucose isomerase A) (PGI-A) (Phosphohexose isomerase A) (PHI-A) - Oryza sativa (Rice)nearly identical (1004) loc_os09g29070 12009.m221…	T
4.2.4	glycolysis.plastid branch.phosphofructokinase (PFK)	solyc11g010450.1	highly similar to ( 848) AT2G22480 | Symbols: PFK5 | PFK5 (PHOSPHOFRUCTOKINASE 5); 6-phosphofructokinase | chr2:9545670-9548414 FORWARDhighly similar to ( 728) loc_os08g34050 12008.m07394 protein 6-phosphofructokinase 2, putative PRK06830 PfkA PRK03202 PFK Bacterial_PFK PFK PRK06555 Eukaryotic_PFK evidence_code:10F1H1E1IEG genomic_reference:SL2.40ch11 gene_region:3499439-3505629 transcript_region…	T
4.2.4	glycolysis.plastid branch.phosphofructokinase (PFK)	solyc03g093520.2	highly similar to ( 811) AT5G61580 | Symbols: PFK4 | PFK4 (PHOSPHOFRUCTOKINASE 4); 6-phosphofructokinase | chr5:24761150-24763827 FORWARDhighly similar to ( 690) loc_os01g53680 12001.m11534 protein 6-phosphofructokinase, putative, expressed PRK06830 PfkA PRK03202 PFK Bacterial_PFK PFK PRK06555 PRK07085 Pyrophosphate_PFK Eukaryotic_PFK genomic_reference:SL2.40ch03 gene_region:48317107-48330077 tra…	T
4.2.4	glycolysis.plastid branch.phosphofructokinase (PFK)	solyc08g066100.2	highly similar to ( 750) AT4G26270 | Symbols: PFK3 | PFK3 (PHOSPHOFRUCTOKINASE 3); 6-phosphofructokinase | chr4:13301094-13304030 REVERSEhighly similar to ( 721) loc_os01g09570 12001.m07582 protein 6-phosphofructokinase 2, putative, expressed PRK06830 PfkA PRK03202 PFK PFK Bacterial_PFK PRK06555 PRK07085 Eukaryotic_PFK Pyrophosphate_PFK genomic_reference:SL2.40ch08 gene_region:51736381-51744102 t…	T
4.2.4	glycolysis.plastid branch.phosphofructokinase (PFK)	solyc04g072580.1	highly similar to ( 691) AT4G26270 | Symbols: PFK3 | PFK3 (PHOSPHOFRUCTOKINASE 3); 6-phosphofructokinase | chr4:13301094-13304030 REVERSEhighly similar to ( 699) loc_os01g09570 12001.m07582 protein 6-phosphofructokinase 2, putative, expressed PRK06830 PfkA PRK03202 PFK Bacterial_PFK PFK PRK06555 PRK07085 Eukaryotic_PFK Pyrophosphate_PFK evidence_code:10F0H1E0IEG genomic_reference:SL2.40ch04 gene_…	T
4.2.4	glycolysis.plastid branch.phosphofructokinase (PFK)	solyc04g014270.2	highly similar to ( 851) AT2G22480 | Symbols: PFK5 | PFK5 (PHOSPHOFRUCTOKINASE 5); 6-phosphofructokinase | chr2:9545670-9548414 FORWARDhighly similar to ( 728) loc_os09g24910 12009.m05645 protein 6-phosphofructokinase 2, putative, expressed PRK06830 PfkA PRK03202 PFK Bacterial_PFK PFK genomic_reference:SL2.40ch04 gene_region:4578308-4586276 transcript_region:SL2.40ch04:4578308..4586276+ go_terms:…	T
4.2.4	glycolysis.plastid branch.phosphofructokinase (PFK)	solyc12g095880.1	highly similar to ( 766) AT4G26270 | Symbols: PFK3 | PFK3 (PHOSPHOFRUCTOKINASE 3); 6-phosphofructokinase | chr4:13301094-13304030 REVERSEhighly similar to ( 735) loc_os01g09570 12001.m07582 protein 6-phosphofructokinase 2, putative, expressed PRK06830 PfkA PRK03202 PFK PFK Bacterial_PFK PRK06555 PRK07085 Pyrophosphate_PFK Eukaryotic_PFK evidence_code:10F1H1E1IEG genomic_reference:SL2.40ch12 gene_…	T
4.2.4	glycolysis.plastid branch.phosphofructokinase (PFK)	solyc04g015200.2	highly similar to ( 702) AT5G47810 | Symbols: PFK2 | PFK2 (PHOSPHOFRUCTOKINASE 2); 6-phosphofructokinase | chr5:19356569-19357989 REVERSEhighly similar to ( 615) loc_os09g30240 12009.m06175 protein 6-phosphofructokinase, putative, expressed PRK06830 PfkA PRK03202 PFK PFK Bacterial_PFK PRK06555 Pyrophosphate_PFK PRK07085 Eukaryotic_PFK genomic_reference:SL2.40ch04 gene_region:5380570-5383618 trans…	T
4.2.4	glycolysis.plastid branch.phosphofructokinase (PFK)	solyc07g045160.2	highly similar to ( 761) AT4G26270 | Symbols: PFK3 | PFK3 (PHOSPHOFRUCTOKINASE 3); 6-phosphofructokinase | chr4:13301094-13304030 REVERSEhighly similar to ( 753) loc_os06g05860 12006.m05312 protein 6-phosphofructokinase, putative, expressed PRK06830 PfkA PRK03202 PFK PFK Bacterial_PFK PRK06555 PRK07085 Pyrophosphate_PFK Eukaryotic_PFK genomic_reference:SL2.40ch07 gene_region:55581144-55585417 tra…	T
4.2.5	glycolysis.plastid branch.pyrophosphate-fructose-6-P phosphotransferase
4.2.6	glycolysis.plastid branch.fructose-2,6-bisphosphatase (Fru2,6BisPase)
4.2.7	glycolysis.plastid branch.triosephosphate isomerase (TPI)
4.2.8	glycolysis.plastid branch.glyceraldehyde 3-phosphate dehydrogenase (GAP-DH)
4.2.11	glycolysis.plastid branch.3-phosphoglycerate kinase (PGK)
4.2.12	glycolysis.plastid branch.phosphoglycerate mutase
4.2.13	glycolysis.plastid branch.enolase
4.2.14	glycolysis.plastid branch.pyruvate kinase (PK)	solyc01g106780.2	highly similar to ( 580) AT3G22960 | Symbols: PKP1, PKP-ALPHA | PKP-ALPHA; pyruvate kinase | chr3:8139369-8141771 FORWARDhighly similar to ( 591) KPYA_RICCO Pyruvate kinase isozyme A, chloroplast precursor (EC 2.7.1.40) - Ricinus communis (Castor bean)highly similar to ( 645) loc_os03g46910 12003.m09706 protein pyruvate kinase isozyme A, chloroplast precursor, putative, expressed PykF PRK05826 Py…	T
4.2.14	glycolysis.plastid branch.pyruvate kinase (PK)	solyc09g082970.2	highly similar to ( 809) AT3G22960 | Symbols: PKP1, PKP-ALPHA | PKP-ALPHA; pyruvate kinase | chr3:8139369-8141771 FORWARDhighly similar to ( 985) KPYA_TOBAC Pyruvate kinase isozyme A, chloroplast precursor (EC 2.7.1.40) - Nicotiana tabacum (Common tobacco)highly similar to ( 782) loc_os07g08340 12007.m28952 protein pyruvate kinase isozyme A, chloroplast precursor, putative, expressed PykF PRK0582…	T
4.2.14	glycolysis.plastid branch.pyruvate kinase (PK)	solyc04g008740.2	highly similar to ( 868) AT5G08570 | Symbols: | pyruvate kinase, putative | chr5:2778433-2780300 FORWARDhighly similar to ( 972) KPYC_SOLTU Pyruvate kinase, cytosolic isozyme (EC 2.7.1.40) (PK) - Solanum tuberosum (Potato)highly similar to ( 867) loc_os04g58110 12004.m10693 protein pyruvate kinase, cytosolic isozyme, putative, expressed Pyruvate_Kinase PK PykF PRK05826 PRK09206 PRK06354 PRK06247 …	T
4.2.14	glycolysis.plastid branch.pyruvate kinase (PK)	solyc08g077180.2	highly similar to ( 770) AT1G32440 | Symbols: PKp3 | PKp3 (plastidial pyruvate kinase 3); pyruvate kinase | chr1:11712205-11714963 FORWARDhighly similar to ( 934) KPYG_TOBAC Pyruvate kinase isozyme G, chloroplast precursor (EC 2.7.1.40) - Nicotiana tabacum (Common tobacco)highly similar to ( 762) loc_os10g42100 12010.m06967 protein pyruvate kinase isozyme G, chloroplast precursor, putative, expre…	T
4.2.14	glycolysis.plastid branch.pyruvate kinase (PK)	solyc03g007810.2	highly similar to ( 942) AT5G52920 | Symbols: PKP1, PKP-BETA1, PKP2 | PKP-BETA1 (PLASTIDIC PYRUVATE KINASE BETA SUBUNIT 1); pyruvate kinase | chr5:21463680-21466612 FORWARDhighly similar to ( 739) KPYG_TOBAC Pyruvate kinase isozyme G, chloroplast precursor (EC 2.7.1.40) - Nicotiana tabacum (Common tobacco)highly similar to ( 892) loc_os01g47080 12001.m10904 protein pyruvate kinase isozyme G, chlo…	T
4.2.14	glycolysis.plastid branch.pyruvate kinase (PK)	solyc01g049650.2	highly similar to ( 847) AT5G56350 | Symbols: | pyruvate kinase, putative | chr5:22820254-22822529 REVERSEhighly similar to ( 934) KPYC_TOBAC Pyruvate kinase, cytosolic isozyme (EC 2.7.1.40) (PK) - Nicotiana tabacum (Common tobacco)highly similar to ( 798) loc_os01g16960 12001.m08292 protein pyruvate kinase, cytosolic isozyme, putative, expressed Pyruvate_Kinase PK PykF PRK05826 PRK06354 PRK09206…	T
4.2.15	glycolysis.plastid branch.phospho-enol-pyruvate carboxylase (PEPC)
4.3	glycolysis.unclear/dually targeted
4.3.1	glycolysis.unclear/dually targeted.UGPase	solyc05g054060.2	highly similar to ( 733) AT5G17310 | Symbols: | UTP--glucose-1-phosphate uridylyltransferase, putative / UDP-glucose pyrophosphorylase, putative / UGPase, putative | chr5:5696955-5700845 REVERSEhighly similar to ( 811) UGPA_SOLTU UTP--glucose-1-phosphate uridylyltransferase (EC 2.7.7.9) (UDP-glucose pyrophosphorylase) (UDPGP) (UGPase) - Solanum tuberosum (Potato)highly similar to ( 735) loc_os09g…	T
4.3.1	glycolysis.unclear/dually targeted.UGPase	solyc11g011960.1	highly similar to ( 721) AT3G03250 | Symbols: UGP | UGP (UDP-glucose pyrophosphorylase); UTP:glucose-1-phosphate uridylyltransferase/ nucleotidyltransferase | chr3:749761-754014 REVERSEhighly similar to ( 858) UGPA_SOLTU UTP--glucose-1-phosphate uridylyltransferase (EC 2.7.7.9) (UDP-glucose pyrophosphorylase) (UDPGP) (UGPase) - Solanum tuberosum (Potato)highly similar to ( 727) loc_os09g38030 120…	T
4.3.2	glycolysis.unclear/dually targeted.phosphoglucomutase (PGM)
4.3.3	glycolysis.unclear/dually targeted.glucose-6-phosphate isomerase	solyc12g014380.1	highly similar to ( 971) AT5G42740 | Symbols: | glucose-6-phosphate isomerase, cytosolic (PGIC) | chr5:17136080-17140622 FORWARDhighly similar to ( 952) G6PI_SPIOL Glucose-6-phosphate isomerase, cytosolic (EC 5.3.1.9) (GPI) (Phosphoglucose isomerase) (PGI) (Phosphohexose isomerase) (PHI) - Spinacia oleracea (Spinach)highly similar to ( 917) loc_os06g14510 12006.m091669 protein glucose-6-phosphate…	T
4.3.3	glycolysis.unclear/dually targeted.glucose-6-phosphate isomerase	solyc04g076090.2	highly similar to ( 999) AT4G24620 | Symbols: PGI1, PGI | PGI1 (PHOSPHOGLUCOSE ISOMERASE 1); glucose-6-phosphate isomerase | chr4:12709097-12712610 REVERSEweakly similar to ( 151) G6PIA_ORYSA Glucose-6-phosphate isomerase, cytosolic A (EC 5.3.1.9) (GPI-A) (Phosphoglucose isomerase A) (PGI-A) (Phosphohexose isomerase A) (PHI-A) - Oryza sativa (Rice)nearly identical (1004) loc_os09g29070 12009.m221…	T
4.3.4	glycolysis.unclear/dually targeted.phosphofructokinase (PFK)
4.3.5	glycolysis.unclear/dually targeted.pyrophosphate-fructose-6-P phosphotransferase
4.3.6	glycolysis.unclear/dually targeted.fructose-2,6-bisphosphatase (Fru2,6BisPase)	solyc09g014660.1	very weakly similar to (84.7) AT1G40087 | Symbols: | FUNCTIONS IN: molecular_function unknown; INVOLVED IN: biological_process unknown; LOCATED IN: cellular_component unknown; CONTAINS InterPro DOMAIN/s: Transposase, Ptta/En/Spm, plant (InterPro:IPR004252); BEST Arabidopsis thaliana protein match is: unknown protein (TAIR:AT3G30200.1); Has 103 Blast hits to 103 proteins in 6 species: Archae - 0; …	T
4.3.6	glycolysis.unclear/dually targeted.fructose-2,6-bisphosphatase (Fru2,6BisPase)	solyc10g050070.1	weakly similar to ( 116) loc_os10g26910 12010.m05627 protein transposon protein, putative, CACTA, En/Spm sub-class evidence_code:10F0H0E0IEG genomic_reference:SL2.40ch10 gene_region:43184059-43188961 transcript_region:SL2.40ch10:43184059..43188961- go_terms:GO:0055114 functional_description:"HGWP repeat containing protein-like (AHRD V1 *--- Q5ZAQ6_ORYSJ)"	T
4.3.6	glycolysis.unclear/dually targeted.fructose-2,6-bisphosphatase (Fru2,6BisPase)	solyc01g034040.1	weakly similar to ( 127) loc_os10g26910 12010.m05627 protein transposon protein, putative, CACTA, En/Spm sub-class evidence_code:10F0H0E0IEG genomic_reference:SL2.40ch01 gene_region:35924004-35928386 transcript_region:SL2.40ch01:35924004..35928386+ functional_description:"HGWP repeat containing protein-like (AHRD V1 *--- Q5ZAQ6_ORYSJ)"	T
4.3.6	glycolysis.unclear/dually targeted.fructose-2,6-bisphosphatase (Fru2,6BisPase)	solyc06g043370.1	weakly similar to ( 109) loc_os12g35940 12012.m07387 protein transposon protein, putative, CACTA, En/Spm sub-class, expressed evidence_code:10F0H0E0IEG genomic_reference:SL2.40ch06 gene_region:27176393-27182265 transcript_region:SL2.40ch06:27176393..27182265+ functional_description:"HGWP repeat containing protein-like (AHRD V1 *--- Q5ZAQ6_ORYSJ)"	T
4.3.6	glycolysis.unclear/dually targeted.fructose-2,6-bisphosphatase (Fru2,6BisPase)	solyc08g016710.1	very weakly similar to (90.9) loc_os01g56260 12001.m11782 protein expressed protein evidence_code:10F0H0E0IEG genomic_reference:SL2.40ch08 gene_region:8619461-8622487 transcript_region:SL2.40ch08:8619461..8622487- functional_description:"HGWP repeat containing protein-like (AHRD V1 **-- Q5ZAQ6_ORYSJ)"	T
4.3.7	glycolysis.unclear/dually targeted.triosephosphate isomerase (TPI)
4.3.8	glycolysis.unclear/dually targeted.glyceraldehyde 3-phosphate dehydrogenase (GAP-DH)
4.3.9	glycolysis.unclear/dually targeted.non-phosphorylating glyceraldehyde 3-phosphate dehydrogenase (NPGAP-DH)
4.3.10	glycolysis.unclear/dually targeted.aldolase
4.3.10	glycolysis.unclear/dually targeted.aldolase	solyc07g065900.2	highly similar to ( 598) AT4G26530 | Symbols: | fructose-bisphosphate aldolase, putative | chr4:13391566-13392937 FORWARDhighly similar to ( 594) ALF1_PEA Fructose-bisphosphate aldolase, cytoplasmic isozyme 1 (EC 4.1.2.13) - Pisum sativum (Garden pea)highly similar to ( 561) loc_os06g40640 12006.m091735 protein fructose-bisphosphate aldolase, cytoplasmic isozyme 1, putative, expressed Glycolytic …	T
4.3.11	glycolysis.unclear/dually targeted.3-phosphoglycerate kinase (PGK)
4.3.12	glycolysis.unclear/dually targeted.phosphoglycerate mutase	solyc04g054820.2	moderately similar to ( 395) AT1G22170 | Symbols: | phosphoglycerate/bisphosphoglycerate mutase family protein | chr1:7826603-7828055 FORWARDmoderately similar to ( 382) loc_os02g51590 12002.m33276 protein 2,3-bisphosphoglycerate-dependent phosphoglycerate mutase, putative, expressed PRK01112 GpmA PRK01295 PGAM phoE genomic_reference:SL2.40ch04 gene_region:52438014-52442516 transcript_region:SL2.…	T
4.3.12	glycolysis.unclear/dually targeted.phosphoglycerate mutase	solyc02g078240.2	weakly similar to ( 178) AT5G22620 | Symbols: | phosphoglycerate/bisphosphoglycerate mutase family protein | chr5:7517731-7520223 REVERSEmoderately similar to ( 374) loc_os01g13570 12001.m150531 protein phosphoglycerate mutase gpmB, putative, expressed phoE PGAM PRK07238 genomic_reference:SL2.40ch02 gene_region:37571669-37574482 transcript_region:SL2.40ch02:37571669..37574482+ functional_descript…	T
4.3.12	glycolysis.unclear/dually targeted.phosphoglycerate mutase	solyc06g074510.2	highly similar to ( 578) AT5G22620 | Symbols: | phosphoglycerate/bisphosphoglycerate mutase family protein | chr5:7517731-7520223 REVERSEhighly similar to ( 598) loc_os11g05260 12011.m28727 protein phosphoglycerate mutase, putative, expressed phoE PGAM PRK03482 PRK07238 genomic_reference:SL2.40ch06 gene_region:42490467-42495114 transcript_region:SL2.40ch06:42490467..42495114- go_terms:GO:0008152 …	T
4.3.12	glycolysis.unclear/dually targeted.phosphoglycerate mutase	solyc04g072800.2	moderately similar to ( 396) AT1G22170 | Symbols: | phosphoglycerate/bisphosphoglycerate mutase family protein | chr1:7826603-7828055 FORWARDmoderately similar to ( 397) loc_os02g51590 12002.m33276 protein 2,3-bisphosphoglycerate-dependent phosphoglycerate mutase, putative, expressed PRK01112 GpmA PRK01295 PGAM phoE genomic_reference:SL2.40ch04 gene_region:57368160-57370526 transcript_region:SL2.…	T
4.3.13	glycolysis.unclear/dually targeted.enolase
4.3.14	glycolysis.unclear/dually targeted.pyruvate kinase (PK)
4.3.15	glycolysis.unclear/dually targeted.phospho-enol-pyruvate carboxylase (PEPC)
4.3.16	glycolysis.unclear/dually targeted.phospho-enol-pyruvate carboxylase kinase (PEPCK)
4.1001	glycolysis	dihydroxyacetone	PS.calvin cycle; photorespiration; glycolysis	M
4.1002	glycolysis	glyceraldehyde-3	PS.calvin cycle; photorespiration; glycolysis	M
4.1003	glycolysis	glycerate-1,3-bi	PS.calvin cycle; photorespiration; glycolysis	M
4.1004	glycolysis	glycerate-3-p	PS.calvin cycle; photorespiration; glycolysis	M
4.1005	glycolysis	p-enolpyruvate	glyclolysis	M
4.1006	glycolysis	pyruvate	glyclolysis	M
4.1007	glycolysis	glycerate-2-p	glyclolysis	M
5	fermentation
5.1	fermentation.LDH	solyc08g007420.2	highly similar to ( 529) AT4G17260 | Symbols: | L-lactate dehydrogenase, putative | chr4:9674057-9675309 FORWARDmoderately similar to ( 447) LDHB_HORVU L-lactate dehydrogenase B (EC 1.1.1.27) (LDH-B) (Fragment) - Hordeum vulgare (Barley)moderately similar to ( 456) loc_os02g01510 12002.m05501 protein L-lactate dehydrogenase A, putative, expressed LDH ldh LDH_MDH Mdh PRK06223 LDH-like_MDH Ldh_1_N …	T
5.1	fermentation.LDH	solyc08g078850.2	highly similar to ( 553) AT4G17260 | Symbols: | L-lactate dehydrogenase, putative | chr4:9674057-9675309 FORWARDmoderately similar to ( 446) LDHB_HORVU L-lactate dehydrogenase B (EC 1.1.1.27) (LDH-B) (Fragment) - Hordeum vulgare (Barley)moderately similar to ( 449) loc_os02g01510 12002.m05501 protein L-lactate dehydrogenase A, putative, expressed LDH ldh LDH_MDH Mdh PRK06223 LDH-like_MDH Ldh_1_N …	T
5.2	fermentation.PDC	solyc06g082130.2	highly similar to ( 999) AT4G33070 | Symbols: | pyruvate decarboxylase, putative | chr4:15952519-15954676 REVERSEnearly identical (1159) PDC2_TOBAC Pyruvate decarboxylase isozyme 2 (EC 4.1.1.1) (PDC) - Nicotiana tabacum (Common tobacco)highly similar to ( 980) loc_os03g18220 12003.m101116 protein pyruvate decarboxylase isozyme 2, putative, expressed COG3961 TPP_PDC_IPDC IlvB TPP_enzyme_N PRK08611…	T
5.2	fermentation.PDC	solyc02g091100.2	highly similar to ( 895) AT5G17380 | Symbols: | pyruvate decarboxylase family protein | chr5:5724920-5726720 REVERSEweakly similar to ( 141) ILV1_BRANA Acetolactate synthase 1, chloroplast precursor (EC 2.2.1.6) (Acetolactate synthase I) (Acetohydroxy-acid synthase I) (ALS I) - Brassica napus (Rape)highly similar to ( 826) loc_os01g32080 12001.m42655 protein 2-hydroxyphytanoyl-CoA lyase, putative…	T
5.2	fermentation.PDC	solyc02g077240.2	highly similar to ( 941) AT5G54960 | Symbols: PDC2 | PDC2 (pyruvate decarboxylase-2); carboxy-lyase/ catalytic/ magnesium ion binding / pyruvate decarboxylase/ thiamin pyrophosphate binding | chr5:22310858-22312681 REVERSEnearly identical (1024) PDC1_PEA Pyruvate decarboxylase isozyme 1 (EC 4.1.1.1) (PDC) - Pisum sativum (Garden pea)highly similar to ( 948) loc_os05g39310 12005.m08110 protein pyr…	T
5.2	fermentation.PDC	solyc10g076510.1	nearly identical (1033) AT4G33070 | Symbols: | pyruvate decarboxylase, putative | chr4:15952519-15954676 REVERSEhighly similar to ( 981) PDC2_ORYSA Pyruvate decarboxylase isozyme 2 (EC 4.1.1.1) (PDC) - Oryza sativa (Rice)highly similar to ( 981) loc_os03g18220 12003.m101116 protein pyruvate decarboxylase isozyme 2, putative, expressed COG3961 TPP_PDC_IPDC IlvB TPP_enzyme_N PRK08611 PRK08199 PRK07…	T
5.2	fermentation.PDC	solyc09g005110.2	nearly identical (1003) AT4G33070 | Symbols: | pyruvate decarboxylase, putative | chr4:15952519-15954676 REVERSEhighly similar to ( 957) PDC2_TOBAC Pyruvate decarboxylase isozyme 2 (EC 4.1.1.1) (PDC) - Nicotiana tabacum (Common tobacco)highly similar to ( 955) loc_os03g18220 12003.m101116 protein pyruvate decarboxylase isozyme 2, putative, expressed COG3961 TPP_PDC_IPDC IlvB TPP_enzyme_N PRK08199…	T
5.3	fermentation.ADH	solyc04g074540.2	moderately similar to ( 481) AT1G22430 | Symbols: | alcohol dehydrogenase, putative | chr1:7919235-7921594 FORWARDmoderately similar to ( 322) ADH1_PETHY Alcohol dehydrogenase 1 (EC 1.1.1.1) - Petunia hybrida (Petunia)moderately similar to ( 449) loc_os03g08999 12003.m06405 protein alcohol dehydrogenase 1, putative, expressed AdhC AdhP Tdh tdh Qor PRK10083 PRK09422 ADH_zinc_N ADH_N PRK10309 genom…	T
5.3	fermentation.ADH	solyc03g051720.1	very weakly similar to (94.0) AT1G77120 | Symbols: ADH1, ADH, ATADH, ATADH1 | ADH1 (ALCOHOL DEHYDROGENASE 1); alcohol dehydrogenase | chr1:28975509-28977216 FORWARDweakly similar to ( 102) ADH3_SOLTU Alcohol dehydrogenase 3 (EC 1.1.1.1) - Solanum tuberosum (Potato)very weakly similar to (86.3) loc_os11g10480 12011.m28756 protein alcohol dehydrogenase 1, putative, expressed evidence_code:10F0H1E0I…	T
5.3	fermentation.ADH	solyc12g094500.1	highly similar to ( 573) AT5G42250 | Symbols: | alcohol dehydrogenase, putative | chr5:16894087-16897450 FORWARDmoderately similar to ( 405) ADH1_PETHY Alcohol dehydrogenase 1 (EC 1.1.1.1) - Petunia hybrida (Petunia)highly similar to ( 523) loc_os03g08999 12003.m06405 protein alcohol dehydrogenase 1, putative, expressed AdhC AdhP Tdh PRK09422 tdh Qor ADH_zinc_N PRK10083 ADH_N PRK10309 evidence_co…	T
5.3	fermentation.ADH	solyc05g056540.2	highly similar to ( 598) AT5G63620 | Symbols: | oxidoreductase, zinc-binding dehydrogenase family protein | chr5:25466380-25468296 REVERSEweakly similar to ( 139) ADHX_PEA Alcohol dehydrogenase class 3 (EC 1.1.1.1) (Alcohol dehydrogenase class III) (S-(hydroxymethyl)glutathione dehydrogenase) (EC 1.1.1.284) (Glutathione-dependent formaldehyde dehydrogenase) (FDH) (FALDH) (GSH-FDH) - Pisum sativum…	T
5.3	fermentation.ADH	solyc03g044200.2	moderately similar to ( 298) AT1G32780 | Symbols: | alcohol dehydrogenase, putative | chr1:11869977-11872595 REVERSEmoderately similar to ( 301) ADHX_ORYSA Alcohol dehydrogenase class 3 (EC 1.1.1.1) (Alcohol dehydrogenase class III) (S-(hydroxymethyl)glutathione dehydrogenase) (EC 1.1.1.284) (Glutathione-dependent formaldehyde dehydrogenase) (FDH) (FALDH) (GSH-FDH) - Oryza sativa (Rice)moderately…	T
5.3	fermentation.ADH	solyc04g082170.2	highly similar to ( 549) AT5G42250 | Symbols: | alcohol dehydrogenase, putative | chr5:16894087-16897450 FORWARDmoderately similar to ( 380) ADHX_ORYSA Alcohol dehydrogenase class 3 (EC 1.1.1.1) (Alcohol dehydrogenase class III) (S-(hydroxymethyl)glutathione dehydrogenase) (EC 1.1.1.284) (Glutathione-dependent formaldehyde dehydrogenase) (FDH) (FALDH) (GSH-FDH) - Oryza sativa (Rice)highly similar…	T
5.3	fermentation.ADH	solyc04g082180.2	highly similar to ( 543) AT5G42250 | Symbols: | alcohol dehydrogenase, putative | chr5:16894087-16897450 FORWARDmoderately similar to ( 385) ADH1_PETHY Alcohol dehydrogenase 1 (EC 1.1.1.1) - Petunia hybrida (Petunia)moderately similar to ( 500) loc_os03g08999 12003.m06405 protein alcohol dehydrogenase 1, putative, expressed AdhC AdhP Tdh tdh Qor PRK09422 ADH_zinc_N PRK10083 ADH_N PRK10309 genomic…	T
5.3	fermentation.ADH	solyc05g021570.1	very weakly similar to (86.3) ADH1_SOLTU Alcohol dehydrogenase 1 (EC 1.1.1.1) - Solanum tuberosum (Potato) evidence_code:10F0H1E0IEG genomic_reference:SL2.40ch05 gene_region:28071093-28071275 transcript_region:SL2.40ch05:28071093..28071275- functional_description:"Alcohol dehydrogenase 2 (AHRD V1 ***- Q84UY3_PETHY)"	T
5.3	fermentation.ADH	solyc01g006510.2	highly similar to ( 637) AT5G51970 | Symbols: | sorbitol dehydrogenase, putative / L-iditol 2-dehydrogenase, putative | chr5:21111820-21113284 FORWARDvery weakly similar to (93.2) ADHX_ORYSA Alcohol dehydrogenase class 3 (EC 1.1.1.1) (Alcohol dehydrogenase class III) (S-(hydroxymethyl)glutathione dehydrogenase) (EC 1.1.1.284) (Glutathione-dependent formaldehyde dehydrogenase) (FDH) (FALDH) (GSH-F…	T
5.5	fermentation.phosphate acetyltransferase
5.6	fermentation.acetate kinase
5.8	fermentation.pyruvate::ferredoxin oxidoreductase
5.10	fermentation.aldehyde dehydrogenase	solyc03g114150.2	highly similar to ( 879) AT3G48000 | Symbols: ALDH2B4, ALDH2, ALDH2A | ALDH2B4 (ALDEHYDE DEHYDROGENASE 2B4); 3-chloroallyl aldehyde dehydrogenase/ ATP binding / aldehyde dehydrogenase (NAD) | chr3:17717082-17719843 REVERSEmoderately similar to ( 383) BADH_SPIOL Betaine-aldehyde dehydrogenase, chloroplast precursor (EC 1.2.1.8) (BADH) - Spinacia oleracea (Spinach)highly similar to ( 882) loc_os06g…	T
5.10	fermentation.aldehyde dehydrogenase	solyc12g099290.1	nearly identical (1029) AT3G66658 | Symbols: ALDH22a1 | ALDH22a1 (Aldehyde Dehydrogenase 22a1); 3-chloroallyl aldehyde dehydrogenase/ oxidoreductase | chr3:2095471-2099013 REVERSEmoderately similar to ( 224) BADH_SPIOL Betaine-aldehyde dehydrogenase, chloroplast precursor (EC 1.2.1.8) (BADH) - Spinacia oleracea (Spinach)nearly identical (1046) loc_os07g48920 12007.m09101 protein betaine-aldehyde …	T
5.10	fermentation.aldehyde dehydrogenase	solyc03g113800.2	highly similar to ( 738) AT3G48170 | Symbols: ALDH10A9 | ALDH10A9; 3-chloroallyl aldehyde dehydrogenase/ oxidoreductase | chr3:17786290-17789918 REVERSEhighly similar to ( 757) BADH_SPIOL Betaine-aldehyde dehydrogenase, chloroplast precursor (EC 1.2.1.8) (BADH) - Spinacia oleracea (Spinach)highly similar to ( 697) loc_os04g39020 12004.m08891 protein betaine-aldehyde dehydrogenase, putative, expre…	T
5.10	fermentation.aldehyde dehydrogenase	solyc08g068190.2	highly similar to ( 859) AT1G23800 | Symbols: ALDH2B7, ALDH2B | ALDH2B7; 3-chloroallyl aldehyde dehydrogenase/ aldehyde dehydrogenase (NAD) | chr1:8412238-8414804 REVERSEmoderately similar to ( 387) BADH_SPIOL Betaine-aldehyde dehydrogenase, chloroplast precursor (EC 1.2.1.8) (BADH) - Spinacia oleracea (Spinach)highly similar to ( 845) loc_os06g15990 12006.m71425 protein aldehyde dehydrogenase, m…	T
5.10	fermentation.aldehyde dehydrogenase	solyc06g071290.2	highly similar to ( 743) AT3G48170 | Symbols: ALDH10A9 | ALDH10A9; 3-chloroallyl aldehyde dehydrogenase/ oxidoreductase | chr3:17786290-17789918 REVERSEhighly similar to ( 731) BADH_SPIOL Betaine-aldehyde dehydrogenase, chloroplast precursor (EC 1.2.1.8) (BADH) - Spinacia oleracea (Spinach)highly similar to ( 710) loc_os04g39020 12004.m08891 protein betaine-aldehyde dehydrogenase, putative, expre…	T
5.10	fermentation.aldehyde dehydrogenase	solyc01g012700.2	moderately similar to ( 257) AT4G36250 | Symbols: ALDH3F1 | ALDH3F1 (Aldehyde Dehydrogenase 3F1); 3-chloroallyl aldehyde dehydrogenase/ aldehyde dehydrogenase (NAD) | chr4:17151029-17153381 FORWARDmoderately similar to ( 246) loc_os02g43194 12002.m34024 protein fatty aldehyde dehydrogenase, putative, expressed PutA Aldedh genomic_reference:SL2.40ch01 gene_region:9873456-9877910 transcript_region:…	T
5.10	fermentation.aldehyde dehydrogenase	solyc01g012760.1	moderately similar to ( 249) AT4G36250 | Symbols: ALDH3F1 | ALDH3F1 (Aldehyde Dehydrogenase 3F1); 3-chloroallyl aldehyde dehydrogenase/ aldehyde dehydrogenase (NAD) | chr4:17151029-17153381 FORWARDmoderately similar to ( 248) loc_os04g45720 12004.m09523 protein aldehyde dehydrogenase 3B1, putative, expressed PutA Aldedh evidence_code:10F0H1E0IEG genomic_reference:SL2.40ch01 gene_region:10068220-1…	T
5.10	fermentation.aldehyde dehydrogenase	solyc01g011510.2	highly similar to ( 542) AT4G36250 | Symbols: ALDH3F1 | ALDH3F1 (Aldehyde Dehydrogenase 3F1); 3-chloroallyl aldehyde dehydrogenase/ aldehyde dehydrogenase (NAD) | chr4:17151029-17153381 FORWARDweakly similar to ( 129) BADH_SPIOL Betaine-aldehyde dehydrogenase, chloroplast precursor (EC 1.2.1.8) (BADH) - Spinacia oleracea (Spinach)highly similar to ( 526) loc_os02g43194 12002.m34024 protein fatty …	T
5.10	fermentation.aldehyde dehydrogenase	solyc02g086970.2	highly similar to ( 784) AT1G23800 | Symbols: ALDH2B7, ALDH2B | ALDH2B7; 3-chloroallyl aldehyde dehydrogenase/ aldehyde dehydrogenase (NAD) | chr1:8412238-8414804 REVERSEmoderately similar to ( 365) BADH_SPIOL Betaine-aldehyde dehydrogenase, chloroplast precursor (EC 1.2.1.8) (BADH) - Spinacia oleracea (Spinach)highly similar to ( 781) loc_os06g15990 12006.m71425 protein aldehyde dehydrogenase, m…	T
5.10	fermentation.aldehyde dehydrogenase	solyc02g084640.2	highly similar to ( 640) AT4G36250 | Symbols: ALDH3F1 | ALDH3F1 (Aldehyde Dehydrogenase 3F1); 3-chloroallyl aldehyde dehydrogenase/ aldehyde dehydrogenase (NAD) | chr4:17151029-17153381 FORWARDweakly similar to ( 148) BADH_SPIOL Betaine-aldehyde dehydrogenase, chloroplast precursor (EC 1.2.1.8) (BADH) - Spinacia oleracea (Spinach)highly similar to ( 573) loc_os02g43194 12002.m34024 protein fatty …	T
5.10	fermentation.aldehyde dehydrogenase	solyc01g013890.1	moderately similar to ( 286) AT4G36250 | Symbols: ALDH3F1 | ALDH3F1 (Aldehyde Dehydrogenase 3F1); 3-chloroallyl aldehyde dehydrogenase/ aldehyde dehydrogenase (NAD) | chr4:17151029-17153381 FORWARDmoderately similar to ( 277) loc_os04g45720 12004.m09523 protein aldehyde dehydrogenase 3B1, putative, expressed PutA Aldedh PRK10090 evidence_code:10F0H1E0IEG genomic_reference:SL2.40ch01 gene_region:1…	T
5.10	fermentation.aldehyde dehydrogenase	solyc01g012750.1	very weakly similar to (94.7) AT4G36250 | Symbols: ALDH3F1 | ALDH3F1 (Aldehyde Dehydrogenase 3F1); 3-chloroallyl aldehyde dehydrogenase/ aldehyde dehydrogenase (NAD) | chr4:17151029-17153381 FORWARDvery weakly similar to (90.9) loc_os11g08300 12011.m28749 protein aldehyde dehydrogenase, dimeric NADP-preferring, putative, expressed evidence_code:10F0H1E0IEG genomic_reference:SL2.40ch01 gene_region…	T
5.10	fermentation.aldehyde dehydrogenase	solyc06g060250.2	highly similar to ( 634) AT1G44170 | Symbols: ALDH3H1, ALDH4 | ALDH3H1 (ALDEHYDE DEHYDROGENASE 3H1); 3-chloroallyl aldehyde dehydrogenase/ aldehyde dehydrogenase (NAD) | chr1:16796564-16798574 REVERSEweakly similar to ( 130) BADH_SPIOL Betaine-aldehyde dehydrogenase, chloroplast precursor (EC 1.2.1.8) (BADH) - Spinacia oleracea (Spinach)highly similar to ( 627) loc_os11g08300 12011.m28749 protein…	T
5.10	fermentation.aldehyde dehydrogenase	solyc01g013900.2	weakly similar to ( 104) AT4G36250 | Symbols: ALDH3F1 | ALDH3F1 (Aldehyde Dehydrogenase 3F1); 3-chloroallyl aldehyde dehydrogenase/ aldehyde dehydrogenase (NAD) | chr4:17151029-17153381 FORWARDweakly similar to ( 107) loc_os02g43194 12002.m34024 protein fatty aldehyde dehydrogenase, putative, expressed genomic_reference:SL2.40ch01 gene_region:10348095-10348362 transcript_region:SL2.40ch01:1034809…	T
5.10	fermentation.aldehyde dehydrogenase	solyc05g005700.2	highly similar to ( 870) AT1G23800 | Symbols: ALDH2B7, ALDH2B | ALDH2B7; 3-chloroallyl aldehyde dehydrogenase/ aldehyde dehydrogenase (NAD) | chr1:8412238-8414804 REVERSEmoderately similar to ( 387) BADH_SPIOL Betaine-aldehyde dehydrogenase, chloroplast precursor (EC 1.2.1.8) (BADH) - Spinacia oleracea (Spinach)highly similar to ( 867) loc_os06g15990 12006.m71425 protein aldehyde dehydrogenase, m…	T
5.1001	fermentation	lactate	fermentation	M
5.1002	fermentation	alanine	amino acid synthesis.alanine; amino acid degradation.alanine; amino acid degradation.tryptophan; Co-factor metabolism; fermentation	M
6	gluconeogenese/ glyoxylate cycle
6.1	gluconeogenese/ glyoxylate cycle.citrate synthase	solyc07g055840.2	highly similar to ( 837) AT3G58750 | Symbols: CSY2 | CSY2 (citrate synthase 2); citrate (SI)-synthase | chr3:21724564-21727458 REVERSEhighly similar to ( 823) CYSZ_CUCMA Citrate synthase, glyoxysomal precursor (EC 2.3.3.1) (GCS) - Cucurbita maxima (Pumpkin) (Winter squash)highly similar to ( 814) loc_os02g13840 12002.m06630 protein citrate synthase, glyoxysomal precursor, putative, expressed gltA…	T
6.1	gluconeogenese/ glyoxylate cycle.citrate synthase	solyc12g011000.1	highly similar to ( 844) AT3G58750 | Symbols: CSY2 | CSY2 (citrate synthase 2); citrate (SI)-synthase | chr3:21724564-21727458 REVERSEhighly similar to ( 832) CYSZ_CUCMA Citrate synthase, glyoxysomal precursor (EC 2.3.3.1) (GCS) - Cucurbita maxima (Pumpkin) (Winter squash)highly similar to ( 815) loc_os02g13840 12002.m06630 protein citrate synthase, glyoxysomal precursor, putative, expressed gltA…	T
6.2	gluconeogenese/ glyoxylate cycle.malate synthase	solyc03g111130.1	highly similar to ( 965) AT5G03860 | Symbols: MLS | MLS (MALATE SYNTHASE); malate synthase | chr5:1032276-1034527 REVERSEnearly identical (1008) MASY_RICCO Malate synthase, glyoxysomal (EC 2.3.3.9) - Ricinus communis (Castor bean)highly similar to ( 800) loc_os04g40990 12004.m09079 protein malate synthase, glyoxysomal, putative, expressed malate_synt_A Malate_synthase PRK09255 malate_synt AceB ev…	T
6.2	gluconeogenese/ glyoxylate cycle.malate synthase	solyc03g111120.2	moderately similar to ( 389) AT5G03860 | Symbols: MLS | MLS (MALATE SYNTHASE); malate synthase | chr5:1032276-1034527 REVERSEmoderately similar to ( 403) MASY_CUCSA Malate synthase, glyoxysomal (EC 2.3.3.9) - Cucumis sativus (Cucumber)moderately similar to ( 335) loc_os04g40990 12004.m09079 protein malate synthase, glyoxysomal, putative, expressed malate_synt_A Malate_synthase PRK09255 malate_syn…	T
6.2	gluconeogenese/ glyoxylate cycle.malate synthase	solyc03g111140.2	highly similar to ( 976) AT5G03860 | Symbols: MLS | MLS (MALATE SYNTHASE); malate synthase | chr5:1032276-1034527 REVERSEnearly identical (1018) MASY_RICCO Malate synthase, glyoxysomal (EC 2.3.3.9) - Ricinus communis (Castor bean)highly similar to ( 812) loc_os04g40990 12004.m09079 protein malate synthase, glyoxysomal, putative, expressed malate_synt_A Malate_synthase PRK09255 malate_synt AceB ge…	T
6.3	gluconeogenesis.Malate DH	solyc09g091070.1	moderately similar to ( 494) AT3G47520 | Symbols: MDH | MDH (MALATE DEHYDROGENASE); L-malate dehydrogenase/ binding / catalytic/ malate dehydrogenase/ oxidoreductase/ oxidoreductase, acting on the CH-OH group of donors, NAD or NADP as acceptor | chr3:17513657-17514868 FORWARDmoderately similar to ( 371) MDHG_ORYSA Malate dehydrogenase, glyoxysomal precursor (EC 1.1.1.37) - Oryza sativa (Rice)mode…	T
6.3	gluconeogenesis.Malate DH	solyc02g063490.2	highly similar to ( 565) AT2G22780 | Symbols: PMDH1 | PMDH1 (PEROXISOMAL NAD-MALATE DEHYDROGENASE 1); L-malate dehydrogenase/ binding / catalytic/ malate dehydrogenase/ oxidoreductase/ oxidoreductase, acting on the CH-OH group of donors, NAD or NADP as acceptor | chr2:9689995-9691923 REVERSEhighly similar to ( 572) MDHG_SOYBN Malate dehydrogenase, glyoxysomal precursor (EC 1.1.1.37) - Glycine max…	T
6.3	gluconeogenesis.Malate DH	solyc01g106480.2	highly similar to ( 570) AT2G22780 | Symbols: PMDH1 | PMDH1 (PEROXISOMAL NAD-MALATE DEHYDROGENASE 1); L-malate dehydrogenase/ binding / catalytic/ malate dehydrogenase/ oxidoreductase/ oxidoreductase, acting on the CH-OH group of donors, NAD or NADP as acceptor | chr2:9689995-9691923 REVERSEhighly similar to ( 599) MDHG_CUCSA Malate dehydrogenase, glyoxysomal precursor (EC 1.1.1.37) - Cucumis sat…	T
6.4	gluconeogenese/ glyoxylate cycle.PEPCK	solyc04g076880.2	nearly identical (1051) AT4G37870 | Symbols: PCK1, PEPCK | PCK1 (PHOSPHOENOLPYRUVATE CARBOXYKINASE 1); ATP binding / phosphoenolpyruvate carboxykinase (ATP)/ phosphoenolpyruvate carboxykinase/ purine nucleotide binding | chr4:17802974-17806332 REVERSEnearly identical (1026) PEPCK_CUCSA Phosphoenolpyruvate carboxykinase [ATP] (EC 4.1.1.49) (PEP carboxykinase) (Phosphoenolpyruvate carboxylase) (PEP…	T
6.4	gluconeogenese/ glyoxylate cycle.PEPCK	solyc12g088160.1	highly similar to ( 989) AT4G37870 | Symbols: PCK1, PEPCK | PCK1 (PHOSPHOENOLPYRUVATE CARBOXYKINASE 1); ATP binding / phosphoenolpyruvate carboxykinase (ATP)/ phosphoenolpyruvate carboxykinase/ purine nucleotide binding | chr4:17802974-17806332 REVERSEhighly similar to ( 979) PEPCK_CUCSA Phosphoenolpyruvate carboxykinase [ATP] (EC 4.1.1.49) (PEP carboxykinase) (Phosphoenolpyruvate carboxylase) (P…	T
6.5	gluconeogenese/ glyoxylate cycle.pyruvate dikinase	solyc01g080460.2	nearly identical (1544) AT4G15530 | Symbols: PPDK | PPDK (pyruvate orthophosphate dikinase); kinase/ pyruvate, phosphate dikinase | chr4:8864828-8870748 REVERSEnearly identical (1595) PPDK_MESCR Pyruvate, phosphate dikinase, chloroplast precursor (EC 2.7.9.1) (Pyruvate, orthophosphate dikinase) - Mesembryanthemum crystallinum (Common ice plant)nearly identical (1507) loc_os05g33570 12005.m083718 …	T
6.9	gluconeogenese/ glyoxylate cycle.isocitrate lyase	solyc07g052480.2	highly similar to ( 910) AT3G21720 | Symbols: ICL | ICL (ISOCITRATE LYASE); catalytic/ isocitrate lyase | chr3:7652789-7655873 REVERSEhighly similar to ( 962) ACEA_GOSHI Isocitrate lyase (EC 4.1.3.1) (Isocitrase) (Isocitratase) (ICL) - Gossypium hirsutum (Upland cotton)highly similar to ( 847) loc_os07g34520 12007.m29200 protein isocitrate lyase, putative, expressed ICL AceA PRK06498 genomic_refe…	T
6.9	gluconeogenese/ glyoxylate cycle.isocitrate lyase	solyc05g056270.2	highly similar to ( 548) AT2G43180 | Symbols: | catalytic | chr2:17953832-17955774 REVERSEweakly similar to ( 171) CPPM_DIACA Putative carboxyvinyl-carboxyphosphonate phosphorylmutase (EC 2.7.8.23) (Carboxyphosphonoenolpyruvate phosphonomutase) (CPEP phosphonomutase) (PSR132) - Dianthus caryophyllus (Carnation) (Clove pink)highly similar to ( 571) loc_os04g42580 12004.m09225 protein carboxyvinyl-…	T
7	OPP
7.1	OPP.oxidative PP
7.1.1	OPP.oxidative PP.G6PD	solyc01g100960.2	moderately similar to ( 323) AT1G09420 | Symbols: G6PD4 | G6PD4 (GLUCOSE-6-PHOSPHATE DEHYDROGENASE 4); glucose-6-phosphate dehydrogenase | chr1:3038640-3041715 REVERSEmoderately similar to ( 239) G6PDC_SPIOL Glucose-6-phosphate 1-dehydrogenase, chloroplast precursor (EC 1.1.1.49) (G6PD) - Spinacia oleracea (Spinach)moderately similar to ( 322) loc_os03g20300 12003.m101117 protein glucose-6-phosph…	T
7.1.1	OPP.oxidative PP.G6PD	solyc05g015950.2	highly similar to ( 960) AT5G13110 | Symbols: G6PD2 | G6PD2 (GLUCOSE-6-PHOSPHATE DEHYDROGENASE 2); glucose-6-phosphate dehydrogenase | chr5:4158952-4161640 FORWARDnearly identical (1057) G6PDC_TOBAC Glucose-6-phosphate 1-dehydrogenase, chloroplast precursor (EC 1.1.1.49) (G6PD) - Nicotiana tabacum (Common tobacco)highly similar to ( 915) loc_os07g22350 12007.m06520 protein glucose-6-phosphate 1-d…	T
7.1.1	OPP.oxidative PP.G6PD	solyc07g045540.2	highly similar to ( 904) AT5G35790 | Symbols: G6PD1 | G6PD1 (GLUCOSE-6-PHOSPHATE DEHYDROGENASE 1); glucose-6-phosphate dehydrogenase | chr5:13956879-13959686 REVERSEnearly identical (1162) G6PDC_SOLTU Glucose-6-phosphate 1-dehydrogenase, chloroplast precursor (EC 1.1.1.49) (G6PD) - Solanum tuberosum (Potato)highly similar to ( 879) loc_os07g22350 12007.m06520 protein glucose-6-phosphate 1-dehydro…	T
7.1.1	OPP.oxidative PP.G6PD	solyc02g093830.2	highly similar to ( 917) AT5G40760 | Symbols: G6PD6 | G6PD6 (GLUCOSE-6-PHOSPHATE DEHYDROGENASE 6); glucose-6-phosphate dehydrogenase | chr5:16311284-16314556 FORWARDnearly identical (1049) G6PD_SOLTU Glucose-6-phosphate 1-dehydrogenase, cytoplasmic isoform (EC 1.1.1.49) (G6PD) - Solanum tuberosum (Potato)highly similar to ( 843) loc_os02g38840 12002.m77828 protein glucose-6-phosphate 1-dehydrogen…	T
7.1.1	OPP.oxidative PP.G6PD	solyc01g100950.2	moderately similar to ( 308) AT1G09420 | Symbols: G6PD4 | G6PD4 (GLUCOSE-6-PHOSPHATE DEHYDROGENASE 4); glucose-6-phosphate dehydrogenase | chr1:3038640-3041715 REVERSEmoderately similar to ( 244) G6PDC_SOLTU Glucose-6-phosphate 1-dehydrogenase, chloroplast precursor (EC 1.1.1.49) (G6PD) - Solanum tuberosum (Potato)moderately similar to ( 294) loc_os03g20300 12003.m101117 protein glucose-6-phospha…	T
7.1.2	OPP.oxidative PP.6-phosphogluconolactonase	solyc06g053200.2	moderately similar to ( 289) AT5G24400 | Symbols: emb2024 | emb2024 (embryo defective 2024); 6-phosphogluconolactonase/ catalytic | chr5:8330532-8331784 REVERSEmoderately similar to ( 306) loc_os09g35970 12009.m06548 protein 6-phosphogluconolactonase, putative, expressed 6PGL NagB GlcN6P_deaminase genomic_reference:SL2.40ch06 gene_region:32435446-32437176 transcript_region:SL2.40ch06:32435446..32…	T
7.1.2	OPP.oxidative PP.6-phosphogluconolactonase	solyc05g012110.2	moderately similar to ( 370) AT1G13700 | Symbols: | glucosamine/galactosamine-6-phosphate isomerase family protein | chr1:4694475-4695600 REVERSEmoderately similar to ( 363) loc_os07g41280 12007.m079584 protein 6-phosphogluconolactonase, putative, expressed 6PGL NagB GlcN6P_deaminase nagB genomic_reference:SL2.40ch05 gene_region:5316351-5320016 transcript_region:SL2.40ch05:5316351..5320016- go_te…	T
7.1.2	OPP.oxidative PP.6-phosphogluconolactonase	solyc03g082580.2	moderately similar to ( 354) AT5G24400 | Symbols: emb2024 | emb2024 (embryo defective 2024); 6-phosphogluconolactonase/ catalytic | chr5:8330532-8331784 REVERSEmoderately similar to ( 363) loc_os09g35970 12009.m06548 protein 6-phosphogluconolactonase, putative, expressed 6PGL NagB GlcN6P_deaminase nagB genomic_reference:SL2.40ch03 gene_region:46048220-46052563 transcript_region:SL2.40ch03:4604822…	T
7.1.2	OPP.oxidative PP.6-phosphogluconolactonase	solyc07g066270.2	moderately similar to ( 360) AT5G24400 | Symbols: emb2024 | emb2024 (embryo defective 2024); 6-phosphogluconolactonase/ catalytic | chr5:8330532-8331784 REVERSEmoderately similar to ( 361) loc_os09g35970 12009.m06548 protein 6-phosphogluconolactonase, putative, expressed 6PGL NagB GlcN6P_deaminase nagB genomic_reference:SL2.40ch07 gene_region:64973786-64976784 transcript_region:SL2.40ch07:6497378…	T
7.1.2	OPP.oxidative PP.6-phosphogluconolactonase	solyc01g010250.2	moderately similar to ( 334) AT1G13700 | Symbols: | glucosamine/galactosamine-6-phosphate isomerase family protein | chr1:4694475-4695600 REVERSEmoderately similar to ( 340) loc_os07g41280 12007.m079584 protein 6-phosphogluconolactonase, putative, expressed 6PGL NagB GlcN6P_deaminase nagB genomic_reference:SL2.40ch01 gene_region:5033711-5037078 transcript_region:SL2.40ch01:5033711..5037078- go_te…	T
7.1.3	OPP.oxidative PP.6-phosphogluconate dehydrogenase	solyc08g080030.2	moderately similar to ( 311) AT2G45630 | Symbols: | oxidoreductase family protein | chr2:18796000-18797089 FORWARDvery weakly similar to (92.0) DHGY_CUCSA Glycerate dehydrogenase (EC 1.1.1.29) (NADH-dependent hydroxypyruvate reductase) (HPR) (GDH) - Cucumis sativus (Cucumber)moderately similar to ( 294) loc_os04g01674 12004.m05484 protein glyoxylate reductase, putative, expressed LdhA 2-Hacid_dh …	T
7.1.3	OPP.oxidative PP.6-phosphogluconate dehydrogenase	solyc12g040570.1	moderately similar to ( 333) AT3G02360 | Symbols: | 6-phosphogluconate dehydrogenase family protein | chr3:482498-483958 FORWARDmoderately similar to ( 327) loc_os06g02144 12006.m091574 protein 6-phosphogluconate dehydrogenase, decarboxylating, putative, expressed PRK09287 Gnd NAD_binding_2 PRK09599 Gnd PRK12490 evidence_code:10F0H1E0IEG genomic_reference:SL2.40ch12 gene_region:39910310-39911739 …	T
7.1.3	OPP.oxidative PP.6-phosphogluconate dehydrogenase	solyc12g040580.1	moderately similar to ( 201) AT3G02360 | Symbols: | 6-phosphogluconate dehydrogenase family protein | chr3:482498-483958 FORWARDweakly similar to ( 194) loc_os06g02144 12006.m091574 protein 6-phosphogluconate dehydrogenase, decarboxylating, putative, expressed 6PGD PRK09287 Gnd evidence_code:10F0H1E0IEG genomic_reference:SL2.40ch12 gene_region:39911794-39912210 transcript_region:SL2.40ch12:399117…	T
7.1.3	OPP.oxidative PP.6-phosphogluconate dehydrogenase	solyc03g121720.2	moderately similar to ( 459) AT1G17650 | Symbols: GLYR2, GR2 | GLYR2 (GLYOXYLATE REDUCTASE 2); glyoxylate reductase (NADP)/ phosphogluconate dehydrogenase (decarboxylating) | chr1:6069594-6071964 REVERSEmoderately similar to ( 431) loc_os01g39270 12001.m10205 protein 2-hydroxy-3-oxopropionate reductase, putative, expressed MmsB garR NAD_binding_2 genomic_reference:SL2.40ch03 gene_region:63848472-…	T
7.1.3	OPP.oxidative PP.6-phosphogluconate dehydrogenase	solyc09g018790.2	moderately similar to ( 427) AT3G25530 | Symbols: GHBDH, ATGHBDH, GLYR1, GR1 | GLYR1 (GLYOXYLATE REDUCTASE 1); 3-hydroxybutyrate dehydrogenase/ phosphogluconate dehydrogenase (decarboxylating) | chr3:9271949-9273514 REVERSEmoderately similar to ( 422) loc_os02g35500 12002.m08638 protein 2-hydroxy-3-oxopropionate reductase, putative, expressed MmsB garR NAD_binding_2 genomic_reference:SL2.40ch09 g…	T
7.1.3	OPP.oxidative PP.6-phosphogluconate dehydrogenase	solyc12g056120.1	highly similar to ( 837) AT5G41670 | Symbols: | 6-phosphogluconate dehydrogenase family protein | chr5:16665647-16667110 REVERSEhighly similar to ( 743) loc_os06g02144 12006.m091574 protein 6-phosphogluconate dehydrogenase, decarboxylating, putative, expressed PRK09287 Gnd 6PGD PRK09599 Gnd PRK12490 NAD_binding_2 MmsB evidence_code:10F0H1E1IEG genomic_reference:SL2.40ch12 gene_region:47444899-474…	T
7.1.3	OPP.oxidative PP.6-phosphogluconate dehydrogenase	solyc01g099240.2	moderately similar to ( 414) AT4G29120 | Symbols: | 6-phosphogluconate dehydrogenase NAD-binding domain-containing protein | chr4:14350861-14351865 FORWARDmoderately similar to ( 334) loc_os01g53910 12001.m11555 protein expressed protein MmsB garR NAD_binding_2 genomic_reference:SL2.40ch01 gene_region:81297091-81298341 transcript_region:SL2.40ch01:81297091..81298341+ go_terms:GO:0050662,GO:000815…	T
7.1.3	OPP.oxidative PP.6-phosphogluconate dehydrogenase	solyc02g022930.2	moderately similar to ( 456) AT4G20930 | Symbols: | 3-hydroxyisobutyrate dehydrogenase, putative | chr4:11198627-11201036 REVERSEmoderately similar to ( 420) loc_os06g46372 12006.m32270 protein 3-hydroxyisobutyrate dehydrogenase, mitochondrial precursor, putative, expressed MmsB garR NAD_binding_2 PRK09599 genomic_reference:SL2.40ch02 gene_region:15135802-15149888 transcript_region:SL2.40ch02:151…	T
7.1.3	OPP.oxidative PP.6-phosphogluconate dehydrogenase	solyc01g081510.2	moderately similar to ( 300) AT1G71170 | Symbols: | 6-phosphogluconate dehydrogenase NAD-binding domain-containing protein | chr1:26830673-26831572 FORWARDmoderately similar to ( 276) loc_os05g49070 12005.m08977 protein expressed protein MmsB garR NAD_binding_2 PRK09599 genomic_reference:SL2.40ch01 gene_region:73219130-73220362 transcript_region:SL2.40ch01:73219130..73220362+ go_terms:GO:0050662,…	T
7.1.3	OPP.oxidative PP.6-phosphogluconate dehydrogenase	solyc03g118640.2	nearly identical (1820) AT1G18270 | Symbols: | ketose-bisphosphate aldolase class-II family protein | chr1:6283634-6293772 REVERSEnearly identical (1696) loc_os06g14740 12006.m06189 protein ketose-bisphosphate aldolases family protein, expressed TBP_aldolase_IIB Fba MmsB PRK12857 gatY gatY F_bP_aldolase PRK08185 PRK06806 PRK07709 PRK09196 PRK05835 kbaY PRK07315 PRK08610 garR PRK06801 PRK07084 NAD…	T
7.1.3	OPP.oxidative PP.6-phosphogluconate dehydrogenase	solyc01g093990.2	moderately similar to ( 357) AT2G45630 | Symbols: | oxidoreductase family protein | chr2:18796000-18797089 FORWARDvery weakly similar to (99.4) FDH_SOLTU Formate dehydrogenase, mitochondrial precursor (EC 1.2.1.2) (NAD-dependent formate dehydrogenase) (FDH) - Solanum tuberosum (Potato)moderately similar to ( 296) loc_os04g01650 12004.m05482 protein glyoxylate reductase, putative LdhA 2-Hacid_dh S…	T
7.1.3	OPP.oxidative PP.6-phosphogluconate dehydrogenase	solyc04g005160.1	highly similar to ( 855) AT3G02360 | Symbols: | 6-phosphogluconate dehydrogenase family protein | chr3:482498-483958 FORWARDhighly similar to ( 830) loc_os06g02144 12006.m091574 protein 6-phosphogluconate dehydrogenase, decarboxylating, putative, expressed PRK09287 Gnd 6PGD PRK09599 Gnd PRK12490 NAD_binding_2 MmsB evidence_code:10F0H1E1IEG genomic_reference:SL2.40ch04 gene_region:106694-108109 tr…	T
7.1.3	OPP.oxidative PP.6-phosphogluconate dehydrogenase	solyc05g010260.2	moderately similar to ( 494) AT3G02360 | Symbols: | 6-phosphogluconate dehydrogenase family protein | chr3:482498-483958 FORWARDmoderately similar to ( 491) loc_os06g02144 12006.m091574 protein 6-phosphogluconate dehydrogenase, decarboxylating, putative, expressed PRK09287 Gnd PRK09599 Gnd 6PGD PRK12490 NAD_binding_2 MmsB genomic_reference:SL2.40ch05 gene_region:4428220-4429888 transcript_region:…	T
7.1.1001	OPP.oxidative PP	gluconate-6-p	OPP.oxidative PP	M
7.2	OPP.non-reductive PP
7.2.1	OPP.non-reductive PP.transketolase
7.2.2	OPP.non-reductive PP.transaldolase	solyc00g006800.2	highly similar to ( 641) AT5G13420 | Symbols: | transaldolase, putative | chr5:4302080-4304212 REVERSEhighly similar to ( 625) loc_os01g70170 12001.m13065 protein transaldolase 2, putative, expressed PRK03343 Transaldolase_like PRK09533 Transaldolase PRK03903 Transaldolase MipB genomic_reference:SL2.40ch00 gene_region:5777117-5780677 transcript_region:SL2.40ch00:5777117..5780677+ go_terms:GO:0008…	T
7.2.2	OPP.non-reductive PP.transaldolase	solyc08g079070.2	highly similar to ( 532) AT1G12230 | Symbols: | transaldolase, putative | chr1:4148050-4150708 FORWARDmoderately similar to ( 493) loc_os08g05830 12008.m80251 protein transaldolase, putative, expressed Transaldolase_TalAB PRK05269 PRK12309 PRK12346 Transaldolase Transaldolase MipB PRK01362 Transaldolase_FSA genomic_reference:SL2.40ch08 gene_region:59880581-59886513 transcript_region:SL2.40ch08:59…	T
7.2.3	OPP.non-reductive PP.ribulose-phosphate 3-epimerase	solyc05g007260.2	moderately similar to ( 354) AT3G01850 | Symbols: | ribulose-phosphate 3-epimerase, cytosolic, putative / pentose-5-phosphate 3-epimerase, putative | chr3:300428-301987 REVERSEmoderately similar to ( 370) RPE1_ORYSA Ribulose-phosphate 3-epimerase, cytoplasmic isoform (EC 5.1.3.1) (Ribulose-5-phosphate-epimerase) (Cyt-RPEase) (RPEcyt) (Pentose-5-phosphate 3-epimerase) (PPE) - Oryza sativa (Rice)mo…	T
7.2.4	OPP.non-reductive PP.ribose 5-phosphate isomerase	solyc05g008370.1	moderately similar to ( 340) AT1G71100 | Symbols: RSW10 | RSW10 (RADIAL SWELLING 10); ribose-5-phosphate isomerase | chr1:26814726-26815529 FORWARDmoderately similar to ( 291) loc_os07g08030 12007.m05261 protein ribose-5-phosphate isomerase, putative, expressed RPI_A PRK00702 RpiA Rib_5-P_isom_A evidence_code:10F0H1E1IEG genomic_reference:SL2.40ch05 gene_region:2732607-2733413 transcript_region:S…	T
7.2.4	OPP.non-reductive PP.ribose 5-phosphate isomerase	solyc01g097460.2	moderately similar to ( 327) AT3G04790 | Symbols: | ribose 5-phosphate isomerase-related | chr3:1313365-1314195 FORWARDmoderately similar to ( 330) loc_os07g08030 12007.m05261 protein ribose-5-phosphate isomerase, putative, expressed RPI_A PRK00702 RpiA Rib_5-P_isom_A genomic_reference:SL2.40ch01 gene_region:80067637-80074843 transcript_region:SL2.40ch01:80067637..80074843+ go_terms:GO:0009052 fu…	T
7.2.4	OPP.non-reductive PP.ribose 5-phosphate isomerase	solyc04g047740.1	very weakly similar to (99.4) AT3G04790 | Symbols: | ribose 5-phosphate isomerase-related | chr3:1313365-1314195 FORWARDweakly similar to ( 105) loc_os07g08030 12007.m05261 protein ribose-5-phosphate isomerase, putative, expressed evidence_code:10F0H1E0IEG genomic_reference:SL2.40ch04 gene_region:35687158-35687938 transcript_region:SL2.40ch04:35687158..35687938- go_terms:GO:0009052 functional_des…	T
7.2.4	OPP.non-reductive PP.ribose 5-phosphate isomerase	solyc02g069620.2	moderately similar to ( 300) AT5G44520 | Symbols: | ribose 5-phosphate isomerase-related | chr5:17934610-17936441 REVERSEmoderately similar to ( 279) loc_os03g56869 12003.m10603 protein ribose-5-phosphate isomerase, putative, expressed RPI_A RpiA PRK00702 genomic_reference:SL2.40ch02 gene_region:34035676-34038248 transcript_region:SL2.40ch02:34035676..34038248- go_terms:GO:0009052 functional_desc…	T
7.3	OPP.electron transfer	solyc02g024050.2	highly similar to ( 610) AT1G30510 | Symbols: ATRFNR2 | ATRFNR2 (ROOT FNR 2); FAD binding / NADP or NADPH binding / electron carrier/ ferredoxin-NADP+ reductase/ oxidoreductase | chr1:10807150-10808984 REVERSEhighly similar to ( 726) FENR2_TOBAC Ferredoxin--NADP reductase, root-type isozyme, chloroplast precursor (EC 1.18.1.2) (FNR) - Nicotiana tabacum (Common tobacco)highly similar to ( 617) loc…	T
8	TCA / org. transformation
8.1	TCA / org. transformation.TCA
8.1.1	TCA / org. transformation.TCA.pyruvate DH
8.1.1.1	TCA / org. transformation.TCA.pyruvate DH.E1	solyc06g059840.2	highly similar to ( 566) AT1G21400 | Symbols: | 2-oxoisovalerate dehydrogenase, putative / 3-methyl-2-oxobutanoate dehydrogenase, putative / branched-chain alpha-keto acid dehydrogenase E1 alpha subunit, putative | chr1:7493492-7496240 FORWARDweakly similar to ( 123) ODPA_SOLTU Pyruvate dehydrogenase E1 component subunit alpha, mitochondrial precursor (EC 1.2.4.1) (PDHE1-A) - Solanum tuberosum (P…	T
8.1.1.1	TCA / org. transformation.TCA.pyruvate DH.E1	solyc06g059850.1	highly similar to ( 591) AT1G21400 | Symbols: | 2-oxoisovalerate dehydrogenase, putative / 3-methyl-2-oxobutanoate dehydrogenase, putative / branched-chain alpha-keto acid dehydrogenase E1 alpha subunit, putative | chr1:7493492-7496240 FORWARDweakly similar to ( 150) ODPA_PEA Pyruvate dehydrogenase E1 component subunit alpha, mitochondrial precursor (EC 1.2.4.1) (PDHE1-A) - Pisum sativum (Garden …	T
8.1.1.1	TCA / org. transformation.TCA.pyruvate DH.E1	solyc05g006520.2	highly similar to ( 650) AT1G59900 | Symbols: AT-E1 ALPHA | AT-E1 ALPHA; oxidoreductase, acting on the aldehyde or oxo group of donors, disulfide as acceptor / pyruvate dehydrogenase (acetyl-transferring) | chr1:22051368-22053660 FORWARDhighly similar to ( 794) ODPA_SOLTU Pyruvate dehydrogenase E1 component subunit alpha, mitochondrial precursor (EC 1.2.4.1) (PDHE1-A) - Solanum tuberosum (Potato)…	T
8.1.1.1	TCA / org. transformation.TCA.pyruvate DH.E1	solyc04g005080.2	highly similar to ( 635) AT1G59900 | Symbols: AT-E1 ALPHA | AT-E1 ALPHA; oxidoreductase, acting on the aldehyde or oxo group of donors, disulfide as acceptor / pyruvate dehydrogenase (acetyl-transferring) | chr1:22051368-22053660 FORWARDhighly similar to ( 722) ODPA_SOLTU Pyruvate dehydrogenase E1 component subunit alpha, mitochondrial precursor (EC 1.2.4.1) (PDHE1-A) - Solanum tuberosum (Potato)…	T
8.1.1.1	TCA / org. transformation.TCA.pyruvate DH.E1	solyc01g028900.2	highly similar to ( 596) AT3G13450 | Symbols: DIN4 | DIN4 (DARK INDUCIBLE 4); 3-methyl-2-oxobutanoate dehydrogenase (2-methylpropanoyl-transferring)/ catalytic | chr3:4382340-4384295 REVERSEweakly similar to ( 187) ODPB_PEA Pyruvate dehydrogenase E1 component subunit beta, mitochondrial precursor (EC 1.2.4.1) (PDHE1-B) - Pisum sativum (Garden pea)highly similar to ( 580) loc_os07g07470 12007.m052…	T
8.1.1.1	TCA / org. transformation.TCA.pyruvate DH.E1	solyc12g055890.1	moderately similar to ( 352) AT5G09300 | Symbols: | 2-oxoisovalerate dehydrogenase, putative / 3-methyl-2-oxobutanoate dehydrogenase, putative / branched-chain alpha-keto acid dehydrogenase E1 alpha subunit, putative | chr5:2884282-2886291 REVERSEvery weakly similar to (80.1) ODPA_SOLTU Pyruvate dehydrogenase E1 component subunit alpha, mitochondrial precursor (EC 1.2.4.1) (PDHE1-A) - Solanum tub…	T
8.1.1.1	TCA / org. transformation.TCA.pyruvate DH.E1	solyc05g024160.2	highly similar to ( 553) AT5G50850 | Symbols: MAB1 | MAB1 (MACCI-BOU); catalytic/ pyruvate dehydrogenase (acetyl-transferring) | chr5:20689671-20692976 FORWARDhighly similar to ( 547) ODPB_PEA Pyruvate dehydrogenase E1 component subunit beta, mitochondrial precursor (EC 1.2.4.1) (PDHE1-B) - Pisum sativum (Garden pea)highly similar to ( 566) loc_os08g42410 12008.m080219 protein pyruvate dehydrogen…	T
8.1.1.1	TCA / org. transformation.TCA.pyruvate DH.E1	solyc03g097680.2	highly similar to ( 584) AT5G50850 | Symbols: MAB1 | MAB1 (MACCI-BOU); catalytic/ pyruvate dehydrogenase (acetyl-transferring) | chr5:20689671-20692976 FORWARDhighly similar to ( 587) ODPB_PEA Pyruvate dehydrogenase E1 component subunit beta, mitochondrial precursor (EC 1.2.4.1) (PDHE1-B) - Pisum sativum (Garden pea)highly similar to ( 598) loc_os08g42410 12008.m080219 protein pyruvate dehydrogen…	T
8.1.1.1	TCA / org. transformation.TCA.pyruvate DH.E1	solyc12g009410.1	highly similar to ( 664) AT1G01090 | Symbols: PDH-E1 ALPHA | PDH-E1 ALPHA (PYRUVATE DEHYDROGENASE E1 ALPHA); pyruvate dehydrogenase (acetyl-transferring) | chr1:47705-49166 REVERSEmoderately similar to ( 245) ODPA_SOLTU Pyruvate dehydrogenase E1 component subunit alpha, mitochondrial precursor (EC 1.2.4.1) (PDHE1-A) - Solanum tuberosum (Potato)highly similar to ( 608) loc_os04g02900 12004.m101452…	T
8.1.1.1	TCA / org. transformation.TCA.pyruvate DH.E1	solyc04g063350.2	highly similar to ( 594) AT1G21400 | Symbols: | 2-oxoisovalerate dehydrogenase, putative / 3-methyl-2-oxobutanoate dehydrogenase, putative / branched-chain alpha-keto acid dehydrogenase E1 alpha subunit, putative | chr1:7493492-7496240 FORWARDweakly similar to ( 142) ODPA_PEA Pyruvate dehydrogenase E1 component subunit alpha, mitochondrial precursor (EC 1.2.4.1) (PDHE1-A) - Pisum sativum (Garden …	T
8.1.1.1	TCA / org. transformation.TCA.pyruvate DH.E1	solyc06g072580.2	highly similar to ( 592) AT5G50850 | Symbols: MAB1 | MAB1 (MACCI-BOU); catalytic/ pyruvate dehydrogenase (acetyl-transferring) | chr5:20689671-20692976 FORWARDhighly similar to ( 585) ODPB_PEA Pyruvate dehydrogenase E1 component subunit beta, mitochondrial precursor (EC 1.2.4.1) (PDHE1-B) - Pisum sativum (Garden pea)highly similar to ( 590) loc_os08g42410 12008.m080219 protein pyruvate dehydrogen…	T
8.1.1.1	TCA / org. transformation.TCA.pyruvate DH.E1	solyc12g009400.1	highly similar to ( 659) AT1G01090 | Symbols: PDH-E1 ALPHA | PDH-E1 ALPHA (PYRUVATE DEHYDROGENASE E1 ALPHA); pyruvate dehydrogenase (acetyl-transferring) | chr1:47705-49166 REVERSEmoderately similar to ( 246) ODPA_SOLTU Pyruvate dehydrogenase E1 component subunit alpha, mitochondrial precursor (EC 1.2.4.1) (PDHE1-A) - Solanum tuberosum (Potato)highly similar to ( 608) loc_os04g02900 12004.m101452…	T
8.1.1.1	TCA / org. transformation.TCA.pyruvate DH.E1	solyc07g042920.1	moderately similar to ( 375) AT1G01090 | Symbols: PDH-E1 ALPHA | PDH-E1 ALPHA (PYRUVATE DEHYDROGENASE E1 ALPHA); pyruvate dehydrogenase (acetyl-transferring) | chr1:47705-49166 REVERSEweakly similar to ( 132) ODPA_SOLTU Pyruvate dehydrogenase E1 component subunit alpha, mitochondrial precursor (EC 1.2.4.1) (PDHE1-A) - Solanum tuberosum (Potato)moderately similar to ( 365) loc_os04g02900 12004.m10…	T
8.1.1.1	TCA / org. transformation.TCA.pyruvate DH.E1	solyc12g055880.1	weakly similar to ( 137) AT5G09300 | Symbols: | 2-oxoisovalerate dehydrogenase, putative / 3-methyl-2-oxobutanoate dehydrogenase, putative / branched-chain alpha-keto acid dehydrogenase E1 alpha subunit, putative | chr5:2884282-2886291 REVERSEweakly similar to ( 142) loc_os12g08260 12012.m073783 protein pyruvate dehydrogenase E1 component, alpha subunit, putative, expressed AcoA TPP_E1_PDC_ADC_BC…	T
[truncated: 35,770 more rows]
